# Supplementary material for: Synthesis, characterization, and biomedical evaluation of ethylene-bridged tetra-NHC Pd(ii), Pt(ii) and Au(iii) complexes, with apoptosis-inducing properties in cisplatin-resistant neuroblastoma cells
Source: RSC Adv. 2024 Mar 27;14(15):10244–54. doi: 10.1039/d4ra01195c (PMC10967698; doi:10.1039/d4ra01195c)
Supplement: RA-014-D4RA01195C-s002 [file RA-014-D4RA01195C-s002.cif]

# Electronic Supplementary Material (ESI) for RSC Advances.
# This journal is © The Royal Society of Chemistry 2024

####################################################################### 
# 
# This file contains crystal structure data downloaded from the 
# Cambridge Structural Database (CSD) hosted by the Cambridge 
# Crystallographic Data Centre (CCDC).
# 
# Full information about CCDC data access policies and citation 
# guidelines are available at http://www.ccdc.cam.ac.uk/access/V1 
# 
# Audit and citation data items may have been added by the CCDC. 
# Please retain this information to preserve the provenance of 
# this file and to allow appropriate attribution of the data. 
# 
#######################################################################

data_geban2_0m
_database_code_depnum_ccdc_archive 'CCDC 2299372'
loop_
_audit_author_name
_audit_author_address
'Leon Richter'
;TUM
Germany
;
_audit_update_record             
;
2023-10-05 deposited with the CCDC.	2024-03-15 downloaded from the CCDC.
;

#===============================================================================

# 5. CHEMICAL DATA

_chemical_name_systematic        PdL13
_chemical_name_common            ?
_chemical_melting_point          ?
_chemical_formula_moiety         'C20 H36 N8 Pd, 2(F6 P)'
# Ex: 'C12 H16 N2 O6, H2 O' and '(Cd 2+)3, (C6 N6 Cr 3-)2, 2(H2 O)'
_chemical_formula_structural     ?
_chemical_formula_sum            'C20 H36 F12 N8 P2 Pd'
_chemical_formula_iupac          ?
_chemical_formula_weight         784.91
_chemical_compound_source        'see text'

loop_
_atom_type_symbol
_atom_type_description
_atom_type_scat_dispersion_real
_atom_type_scat_dispersion_imag
_atom_type_scat_source
C C 0.0033 0.0016 ' International Tables Vol C Tables 4.2.6.8 and 6.1.1.4'
H H 0.0000 0.0000 ' International Tables Vol C Tables 4.2.6.8 and 6.1.1.4'
F F 0.0171 0.0103 ' International Tables Vol C Tables 4.2.6.8 and 6.1.1.4'
N N 0.0061 0.0033 ' International Tables Vol C Tables 4.2.6.8 and 6.1.1.4'
P P 0.1023 0.0942 ' International Tables Vol C Tables 4.2.6.8 and 6.1.1.4'
Pd Pd -0.9988 1.0072 ' International Tables Vol C Tables 4.2.6.8 and 6.1.1.4'

#===============================================================================

# 6. CRYSTAL DATA

_symmetry_cell_setting           monoclinic
_symmetry_space_group_name_Hall  '-C 2yc'
_symmetry_space_group_name_H-M   'C 2/c'
_symmetry_Int_Tables_number      15

loop_
_space_group_symop_id
_space_group_symop_operation_xyz
1 x,y,z
2 -x,y,1/2-z
3 -x,-y,-z
4 x,-y,1/2+z
5 1/2+x,1/2+y,z
6 1/2-x,1/2+y,1/2-z
7 1/2-x,1/2-y,-z
8 1/2+x,1/2-y,1/2+z

_cell_length_a                   23.125(2)
_cell_length_b                   10.9006(10)
_cell_length_c                   13.7800(14)
_cell_angle_alpha                90
_cell_angle_beta                 123.111(3)
_cell_angle_gamma                90
_cell_volume                     2909.6(5)
_cell_formula_units_Z            4
_cell_measurement_temperature    100
_cell_measurement_reflns_used    6290
_cell_measurement_theta_min      2.9616
_cell_measurement_theta_max      24.2471
_cell_special_details            
;
;

_exptl_crystal_description       fragment
_exptl_crystal_colour            colourless

_exptl_crystal_size_max          0.069
_exptl_crystal_size_mid          0.044
_exptl_crystal_size_min          0.044
_exptl_crystal_size_rad          ?
_exptl_crystal_density_meas      ?
_exptl_crystal_density_diffrn    1.792
_exptl_crystal_density_method    'Not Measured'
_exptl_crystal_F_000             1584
_exptl_absorpt_coefficient_mu    0.853
_exptl_crystal_density_meas_temp ?

_exptl_absorpt_correction_type   multi-scan
_exptl_absorpt_process_details   'SADABS 2016/2, Bruker, 2016'
_exptl_absorpt_correction_T_min  0.7042
_exptl_absorpt_correction_T_max  0.7379

#===============================================================================

# 7. EXPERIMENTAL DATA

_exptl_special_details           
;
Diffractometer operator             Michael J. Sauer
scanspeed                           1 s per frame
dx                                  46 mm
3238 frames measured in 12 data sets
phi-scans with delta_phi         = 0.5
omega-scans with delta_omega     = 0.5
shutterless mode
;
_diffrn_ambient_temperature      100
_diffrn_radiation_wavelength     0.71073
_diffrn_radiation_probe          x-ray
_diffrn_radiation_type           MoK\a
_diffrn_radiation_source         'TXS rotating anode'
_diffrn_radiation_monochromator  'Helios optic'

_diffrn_measurement_device       ' \k-geometry diffractometer '
_diffrn_measurement_device_type  ' Bruker D8 Venture '
_diffrn_measurement_method       ' phi- and omega-rotation '
_diffrn_detector                 ' Bruker Photon-100 CMOS '
_diffrn_detector_area_resol_mean 16

# number of measured reflections (redundant set)
_diffrn_reflns_number            63554
_diffrn_reflns_av_R_equivalents  0.1028
_diffrn_reflns_av_unetI/netI     0.0301
_diffrn_reflns_limit_h_min       -27
_diffrn_reflns_limit_h_max       27
_diffrn_reflns_limit_k_min       -13
_diffrn_reflns_limit_k_max       13
_diffrn_reflns_limit_l_min       -16
_diffrn_reflns_limit_l_max       16
_diffrn_reflns_theta_min         2.14
_diffrn_reflns_theta_max         25.34
_diffrn_reflns_theta_full        25.24
_diffrn_measured_fraction_theta_max 1.000
_diffrn_measured_fraction_theta_full 1.000
_diffrn_reflns_reduction_process 
;
;

# number of unique reflections
_reflns_number_total             2669
# number of observed reflections (> n sig(I))
_reflns_number_gt                2333
_reflns_threshold_expression     I>2\s(I)

_computing_data_collection       'APEX 4 Control Software (Bruker, 2021)'
_computing_cell_refinement       'SAINT (Bruker, 2019)'
_computing_data_reduction        'SAINT (Bruker, 2019)'
_computing_structure_solution    'SHELXT (Sheldrick, 2015)'
_computing_structure_refinement  
'SHELXL (Sheldrick, 2018), SHELXLE (Huebschle, 2011)'
_computing_molecular_graphics    'PLATON (Spek, 2011)'
_computing_publication_material  'PLATON (Spek, 2011), enCIFer (Allen, 2004)'

#===============================================================================

# 8. REFINEMENT DATA

_refine_special_details          
;
 Refinement on F^2^ for ALL reflections except those
 flagged by the user for potential systematic errors.
 Weighted R-factors wR and all goodnesses of fit S
 are based on F^2^, conventional R-factors R are based
 on F, with F set to zero for negative F^2^. The
 observed criterion of F^2^ > 2sigma(F^2^) is used only
 for calculating -R-factor-obs etc. and is not
 relevant to the choice of reflections for refinement.
 R-factors based on F^2^ are statistically about twice
 as large as those based on F, and R-factors based on
 ALL data will be even larger.
;
_refine_ls_structure_factor_coef Fsqd
_refine_ls_matrix_type           full
_refine_ls_weighting_scheme      calc
_refine_ls_weighting_details     
'W=1/[\S^2^(FO^2^)+(0.0146P)^2^+6.6208P] WHERE P=(FO^2^+2FC^2^)/3'
_atom_sites_solution_primary     iterative
_atom_sites_solution_secondary   difmap
_atom_sites_solution_hydrogens   geom

_refine_ls_hydrogen_treatment    constr

_refine_ls_extinction_method     none
_refine_ls_abs_structure_details ?
_refine_ls_abs_structure_Flack   .
_refine_ls_number_reflns         2669
_refine_ls_number_parameters     281
_refine_ls_number_restraints     316
_refine_ls_number_constraints    ?
_refine_ls_R_factor_all          0.0334
_refine_ls_R_factor_gt           0.0269
_refine_ls_wR_factor_ref         0.0579
_refine_ls_wR_factor_gt          0.0544
_refine_ls_goodness_of_fit_ref   1.072
_refine_ls_restrained_S_all      1.023
_refine_ls_shift/su_max          0.001
_refine_ls_shift/su_mean         0.000
_refine_diff_density_max         0.333
_refine_diff_density_min         -0.423
_refine_diff_density_rms         0.065

#===============================================================================

# 9. ATOMIC COORDINATES AND DISPLACEMENT PARAMETERS

loop_
_atom_site_label
_atom_site_type_symbol
_atom_site_thermal_displace_type
_atom_site_fract_x
_atom_site_fract_y
_atom_site_fract_z
_atom_site_occupancy
_atom_site_U_iso_or_equiv
_atom_site_calc_flag
_atom_site_refinement_flags
_atom_site_disorder_assembly
_atom_site_disorder_group
Pd1 Pd Uani 0.50000 1.00000 0.50000 1.000 0.0144(1) d SP . .
P1 P Uani 0.66399(18) 0.5571(3) 0.4691(3) 0.681(18) 0.0201(8) d DUP B 1
P1A P Uani 0.6677(5) 0.5519(9) 0.4788(10) 0.319(18) 0.052(3) d DUP B 2
N1 N Uani 0.34654(11) 0.9656(2) 0.39370(19) 1.000 0.0299(7) d . . .
F1 F Uani 0.6715(4) 0.5410(7) 0.3609(4) 0.681(18) 0.0332(13) d DUP B 1
F2 F Uani 0.6553(6) 0.5707(12) 0.5757(7) 0.681(18) 0.059(3) d DUP B 1
N2 N Uani 0.39430(13) 0.8017(2) 0.3835(2) 1.000 0.0476(8) d . . .
F3 F Uani 0.7398(3) 0.6088(9) 0.5442(6) 0.681(18) 0.0523(18) d DUP B 1
N3 N Uani 0.53426(12) 0.7444(2) 0.5941(2) 1.000 0.0370(8) d . . .
F4 F Uani 0.6926(5) 0.4212(5) 0.5095(6) 0.681(18) 0.0558(18) d DUP B 1
N4 N Uani 0.57068(11) 0.8738(2) 0.73362(18) 1.000 0.0280(7) d . . .
F5 F Uani 0.5867(2) 0.5033(7) 0.3910(6) 0.681(18) 0.0457(15) d DUP B 1
F6 F Uani 0.6325(4) 0.6894(4) 0.4236(7) 0.681(18) 0.060(2) d DUP B 1
C1 C Uani 0.40566(12) 0.9173(2) 0.4193(2) 1.000 0.0201(7) d . . .
C2 C Uani 0.28972(16) 0.8776(4) 0.3416(3) 1.000 0.0663(16) d . . .
C3 C Uani 0.3207(2) 0.7694(4) 0.3173(3) 1.000 0.0746(14) d . . .
C4 C Uani 0.33532(17) 1.0910(3) 0.4147(3) 1.000 0.0479(11) d . . .
C5 C Uani 0.4582(4) 0.7310(6) 0.3862(5) 0.508(10) 0.025(2) d DUP A 3
C5A C Uani 0.4289(4) 0.7006(6) 0.3947(5) 0.492(10) 0.0264(19) d DUP A 4
C6 C Uani 0.4985(3) 0.6632(6) 0.4991(6) 0.508(10) 0.0281(17) d DUP A 3
C6A C Uani 0.5058(3) 0.7184(6) 0.4627(6) 0.492(10) 0.023(2) d DUP A 4
C7 C Uani 0.53753(12) 0.8622(2) 0.6193(2) 1.000 0.0196(7) d . . .
C8 C Uani 0.56624(17) 0.6647(3) 0.6956(3) 1.000 0.0484(13) d . . .
C9 C Uani 0.59527(16) 0.7565(3) 0.7941(3) 1.000 0.0465(11) d . . .
C10 C Uani 0.58893(15) 0.9864(3) 0.7984(2) 1.000 0.0401(10) d . . .
F1A F Uani 0.6757(9) 0.5187(19) 0.3742(14) 0.319(18) 0.067(5) d DUP B 2
F2A F Uani 0.6564(10) 0.590(2) 0.5796(12) 0.319(18) 0.040(3) d DUP B 2
F3A F Uani 0.7257(7) 0.6549(11) 0.5225(14) 0.319(18) 0.046(3) d DUP B 2
F4A F Uani 0.7250(7) 0.4570(11) 0.5581(16) 0.319(18) 0.065(4) d DUP B 2
F5A F Uani 0.6081(8) 0.4547(14) 0.4370(15) 0.319(18) 0.052(4) d DUP B 2
F6A F Uani 0.6110(7) 0.6565(17) 0.3993(11) 0.319(18) 0.061(4) d DUP B 2
H5A1 H Uiso 0.41346 0.66961 0.31656 0.492(10) 0.0320 c RUP A 4
H5A2 H Uiso 0.41765 0.63735 0.43343 0.492(10) 0.0320 c RUP A 4
H2A H Uiso 0.24904 0.91033 0.26937 1.000 0.0800 c RU . .
H2B H Uiso 0.27603 0.85532 0.39601 1.000 0.0800 c RU . .
H6AA H Uiso 0.51730 0.78824 0.43021 0.492(10) 0.0280 c RUP A 4
H3A H Uiso 0.31251 0.69189 0.34533 1.000 0.0900 c RU . .
H3B H Uiso 0.30195 0.76197 0.23350 1.000 0.0900 c RU . .
H6AB H Uiso 0.52815 0.64395 0.45662 0.492(10) 0.0280 c RUP A 4
H4A H Uiso 0.30574 1.09135 0.44531 1.000 0.0720 c RU . .
H4B H Uiso 0.31285 1.13722 0.34197 1.000 0.0720 c RU . .
H4C H Uiso 0.37977 1.12906 0.47112 1.000 0.0720 c RU . .
H5A H Uiso 0.43984 0.67297 0.32048 0.508(10) 0.0310 c RUP A 3
H5B H Uiso 0.48814 0.79127 0.38024 0.508(10) 0.0310 c RUP A 3
H6A H Uiso 0.46651 0.61213 0.50871 0.508(10) 0.0330 c RUP A 3
H6B H Uiso 0.53196 0.60783 0.49779 0.508(10) 0.0330 c RUP A 3
H8A H Uiso 0.60327 0.61405 0.70048 1.000 0.0580 c RU . .
H8B H Uiso 0.53175 0.61032 0.69496 1.000 0.0580 c RU . .
H9A H Uiso 0.57732 0.74134 0.84384 1.000 0.0560 c RU . .
H9B H Uiso 0.64634 0.75353 0.84230 1.000 0.0560 c RU . .
H10A H Uiso 0.57580 0.98140 0.85497 1.000 0.0600 c RU . .
H10B H Uiso 0.56456 1.05493 0.74540 1.000 0.0600 c RU . .
H10C H Uiso 0.63885 0.99943 0.83909 1.000 0.0600 c RU . .

loop_
_atom_site_aniso_label
_atom_site_aniso_U_11
_atom_site_aniso_U_22
_atom_site_aniso_U_33
_atom_site_aniso_U_23
_atom_site_aniso_U_13
_atom_site_aniso_U_12
Pd1 0.0131(1) 0.0168(1) 0.0125(1) 0.0019(1) 0.0065(1) 0.0013(1)
P1 0.0257(14) 0.0176(14) 0.0220(11) -0.0041(9) 0.0162(10) -0.0013(9)
P1A 0.034(4) 0.071(6) 0.064(5) -0.029(4) 0.036(3) -0.018(3)
N1 0.0147(11) 0.0494(15) 0.0221(11) 0.0068(10) 0.0079(9) 0.0020(10)
F1 0.040(3) 0.041(2) 0.0287(18) 0.0054(18) 0.0252(18) 0.009(2)
F2 0.047(4) 0.107(6) 0.040(3) -0.026(3) 0.034(3) -0.011(3)
N2 0.0328(15) 0.0237(13) 0.0410(16) -0.0023(11) -0.0090(12) -0.0048(11)
F3 0.0277(19) 0.081(4) 0.050(3) -0.032(3) 0.0224(18) -0.017(2)
N3 0.0271(13) 0.0255(13) 0.0415(15) -0.0015(11) 0.0078(12) 0.0091(10)
F4 0.078(4) 0.041(2) 0.061(3) 0.0217(19) 0.046(3) 0.017(2)
N4 0.0290(12) 0.0357(13) 0.0184(11) 0.0068(10) 0.0124(10) 0.0086(10)
F5 0.0365(19) 0.060(3) 0.049(3) -0.027(2) 0.0287(19) -0.0184(19)
F6 0.071(4) 0.027(2) 0.086(4) -0.005(2) 0.045(3) 0.012(2)
C1 0.0200(13) 0.0224(13) 0.0144(12) 0.0059(10) 0.0071(10) -0.0001(10)
C2 0.0212(17) 0.109(4) 0.042(2) 0.032(2) 0.0001(15) -0.021(2)
C3 0.057(2) 0.059(3) 0.041(2) 0.0191(19) -0.0162(19) -0.042(2)
C4 0.0439(19) 0.069(2) 0.0379(18) 0.0217(17) 0.0270(16) 0.0380(17)
C5 0.022(4) 0.023(3) 0.034(4) -0.007(3) 0.017(3) -0.001(3)
C5A 0.030(4) 0.023(3) 0.027(3) -0.008(2) 0.016(3) -0.003(3)
C6 0.029(3) 0.020(3) 0.039(3) 0.002(3) 0.021(3) 0.001(3)
C6A 0.028(4) 0.017(3) 0.030(4) -0.004(3) 0.019(3) 0.003(3)
C7 0.0143(12) 0.0232(13) 0.0237(13) 0.0030(11) 0.0119(11) 0.0024(10)
C8 0.0415(19) 0.0305(17) 0.085(3) 0.0278(18) 0.0422(19) 0.0165(14)
C9 0.0312(17) 0.061(2) 0.0454(19) 0.0355(18) 0.0197(15) 0.0129(15)
C10 0.0263(15) 0.065(2) 0.0262(14) -0.0152(15) 0.0125(12) -0.0065(15)
F1A 0.068(9) 0.085(9) 0.081(7) -0.058(7) 0.062(7) -0.054(6)
F2A 0.025(6) 0.068(6) 0.025(5) -0.003(4) 0.012(5) 0.007(4)
F3A 0.047(6) 0.039(5) 0.064(7) -0.021(5) 0.038(5) -0.020(4)
F4A 0.044(6) 0.044(5) 0.110(8) 0.008(6) 0.045(6) 0.006(4)
F5A 0.050(6) 0.059(6) 0.064(7) -0.032(5) 0.043(6) -0.037(5)
F6A 0.062(6) 0.083(8) 0.034(5) 0.006(5) 0.024(4) 0.008(6)

#===============================================================================

# 10. MOLECULAR GEOMETRY

_geom_special_details            
;
 Bond distances, angles etc. have been calculated using the
 rounded fractional coordinates. All su's are estimated
 from the variances of the (full) variance-covariance matrix.
 The cell esds are taken into account in the estimation of
 distances, angles and torsion angles
;

loop_
_geom_bond_atom_site_label_1
_geom_bond_atom_site_label_2
_geom_bond_distance
_geom_bond_site_symmetry_1
_geom_bond_site_symmetry_2
_geom_bond_publ_flag
Pd1 C1 2.039(3) . . yes
Pd1 C7 2.038(2) . . yes
Pd1 C1 2.039(3) . 3_676 yes
Pd1 C7 2.038(2) . 3_676 yes
P1 F6 1.583(6) . . yes
P1 F3 1.575(9) . . yes
P1 F1 1.602(8) . . yes
P1 F2 1.595(12) . . yes
P1 F4 1.594(7) . . yes
P1 F5 1.611(8) . . yes
P1A F2A 1.60(2) . . yes
P1A F1A 1.59(2) . . yes
P1A F5A 1.58(2) . . yes
P1A F3A 1.59(2) . . yes
P1A F4A 1.56(2) . . yes
P1A F6A 1.63(2) . . yes
N1 C1 1.321(4) . . yes
N1 C2 1.460(5) . . yes
N1 C4 1.450(4) . . yes
N2 C1 1.326(3) . . yes
N2 C5A 1.321(8) . . yes
N2 C5 1.649(10) . . yes
N2 C3 1.469(6) . . yes
N3 C7 1.322(3) . . yes
N3 C6 1.414(7) . . yes
N3 C8 1.459(4) . . yes
N3 C6A 1.578(7) . . yes
N4 C9 1.461(4) . . yes
N4 C7 1.329(3) . . yes
N4 C10 1.439(4) . . yes
C2 C3 1.510(6) . . no
C5 C6 1.500(9) . . no
C5A C6A 1.503(12) . . no
C8 C9 1.516(5) . . no
C2 H2B 0.9900 . . no
C2 H2A 0.9900 . . no
C3 H3A 0.9900 . . no
C3 H3B 0.9900 . . no
C4 H4B 0.9800 . . no
C4 H4C 0.9800 . . no
C4 H4A 0.9800 . . no
C5 H5A 0.9900 . . no
C5 H5B 0.9900 . . no
C5A H5A2 0.9900 . . no
C5A H5A1 0.9900 . . no
C6 H6A 0.9900 . . no
C6 H6B 0.9900 . . no
C6A H6AB 0.9900 . . no
C6A H6AA 0.9900 . . no
C8 H8B 0.9900 . . no
C8 H8A 0.9900 . . no
C9 H9A 0.9900 . . no
C9 H9B 0.9900 . . no
C10 H10B 0.9800 . . no
C10 H10C 0.9800 . . no
C10 H10A 0.9800 . . no

loop_
_geom_angle_atom_site_label_1
_geom_angle_atom_site_label_2
_geom_angle_atom_site_label_3
_geom_angle
_geom_angle_site_symmetry_1
_geom_angle_site_symmetry_2
_geom_angle_site_symmetry_3
_geom_angle_publ_flag
C1 Pd1 C7 88.36(10) . . . yes
C1 Pd1 C1 180.00 . . 3_676 yes
C1 Pd1 C7 91.64(10) . . 3_676 yes
C1 Pd1 C7 91.64(10) 3_676 . . yes
C7 Pd1 C7 180.00 . . 3_676 yes
C1 Pd1 C7 88.36(10) 3_676 . 3_676 yes
F4 P1 F5 89.6(5) . . . yes
F4 P1 F6 177.3(5) . . . yes
F5 P1 F6 88.0(5) . . . yes
F2 P1 F4 90.1(6) . . . yes
F1 P1 F2 178.7(6) . . . yes
F1 P1 F3 90.2(5) . . . yes
F1 P1 F4 89.3(5) . . . yes
F1 P1 F5 89.0(4) . . . yes
F1 P1 F6 89.5(5) . . . yes
F2 P1 F3 91.0(6) . . . yes
F3 P1 F4 90.1(5) . . . yes
F2 P1 F5 89.8(6) . . . yes
F2 P1 F6 91.0(6) . . . yes
F3 P1 F5 179.2(5) . . . yes
F3 P1 F6 92.3(5) . . . yes
F1A P1A F2A 177.0(13) . . . yes
F4A P1A F6A 177.0(12) . . . yes
F5A P1A F6A 90.2(11) . . . yes
F2A P1A F5A 88.1(13) . . . yes
F1A P1A F3A 90.7(12) . . . yes
F1A P1A F4A 90.5(12) . . . yes
F1A P1A F5A 91.6(12) . . . yes
F1A P1A F6A 90.0(11) . . . yes
F2A P1A F3A 89.5(12) . . . yes
F2A P1A F4A 92.5(12) . . . yes
F3A P1A F5A 177.0(13) . . . yes
F2A P1A F6A 87.1(11) . . . yes
F3A P1A F4A 89.1(10) . . . yes
F3A P1A F6A 87.9(10) . . . yes
F4A P1A F5A 92.8(10) . . . yes
C2 N1 C4 120.4(3) . . . yes
C1 N1 C2 113.1(3) . . . yes
C1 N1 C4 126.5(3) . . . yes
C1 N2 C5A 139.9(4) . . . yes
C1 N2 C3 112.7(3) . . . yes
C1 N2 C5 116.3(4) . . . yes
C3 N2 C5 128.5(3) . . . yes
C3 N2 C5A 107.2(4) . . . yes
C6 N3 C8 104.4(3) . . . yes
C6 N3 C7 140.6(3) . . . yes
C6A N3 C8 132.0(3) . . . yes
C7 N3 C8 113.6(2) . . . yes
C6A N3 C7 113.8(3) . . . yes
C9 N4 C10 120.1(2) . . . yes
C7 N4 C9 112.7(2) . . . yes
C7 N4 C10 126.9(2) . . . yes
N1 C1 N2 108.3(3) . . . yes
Pd1 C1 N1 127.77(17) . . . yes
Pd1 C1 N2 124.0(2) . . . yes
N1 C2 C3 102.3(3) . . . yes
N2 C3 C2 101.8(3) . . . yes
N2 C5 C6 107.2(6) . . . yes
N2 C5A C6A 113.6(5) . . . yes
N3 C6 C5 111.7(5) . . . yes
N3 C6A C5A 110.4(6) . . . yes
N3 C7 N4 108.5(2) . . . yes
Pd1 C7 N4 127.00(17) . . . yes
Pd1 C7 N3 124.48(18) . . . yes
N3 C8 C9 102.1(2) . . . yes
N4 C9 C8 102.9(3) . . . yes
C3 C2 H2A 111.00 . . . no
C3 C2 H2B 111.00 . . . no
N1 C2 H2A 111.00 . . . no
N1 C2 H2B 111.00 . . . no
H2A C2 H2B 109.00 . . . no
H3A C3 H3B 109.00 . . . no
N2 C3 H3B 111.00 . . . no
N2 C3 H3A 111.00 . . . no
C2 C3 H3A 111.00 . . . no
C2 C3 H3B 111.00 . . . no
N1 C4 H4A 109.00 . . . no
N1 C4 H4C 109.00 . . . no
H4A C4 H4B 109.00 . . . no
N1 C4 H4B 109.00 . . . no
H4B C4 H4C 110.00 . . . no
H4A C4 H4C 109.00 . . . no
H5A C5 H5B 109.00 . . . no
C6 C5 H5B 110.00 . . . no
N2 C5 H5A 110.00 . . . no
N2 C5 H5B 110.00 . . . no
C6 C5 H5A 110.00 . . . no
N2 C5A H5A1 109.00 . . . no
N2 C5A H5A2 109.00 . . . no
C6A C5A H5A1 109.00 . . . no
C6A C5A H5A2 109.00 . . . no
H5A1 C5A H5A2 108.00 . . . no
H6A C6 H6B 108.00 . . . no
N3 C6 H6B 109.00 . . . no
C5 C6 H6A 109.00 . . . no
N3 C6 H6A 109.00 . . . no
C5 C6 H6B 109.00 . . . no
N3 C6A H6AB 110.00 . . . no
H6AA C6A H6AB 108.00 . . . no
N3 C6A H6AA 110.00 . . . no
C5A C6A H6AA 110.00 . . . no
C5A C6A H6AB 110.00 . . . no
N3 C8 H8A 111.00 . . . no
C9 C8 H8A 111.00 . . . no
C9 C8 H8B 111.00 . . . no
H8A C8 H8B 109.00 . . . no
N3 C8 H8B 111.00 . . . no
N4 C9 H9B 111.00 . . . no
C8 C9 H9A 111.00 . . . no
N4 C9 H9A 111.00 . . . no
H9A C9 H9B 109.00 . . . no
C8 C9 H9B 111.00 . . . no
N4 C10 H10B 109.00 . . . no
N4 C10 H10C 109.00 . . . no
H10A C10 H10C 109.00 . . . no
H10B C10 H10C 110.00 . . . no
H10A C10 H10B 109.00 . . . no
N4 C10 H10A 109.00 . . . no

loop_
_geom_torsion_atom_site_label_1
_geom_torsion_atom_site_label_2
_geom_torsion_atom_site_label_3
_geom_torsion_atom_site_label_4
_geom_torsion
_geom_torsion_site_symmetry_1
_geom_torsion_site_symmetry_2
_geom_torsion_site_symmetry_3
_geom_torsion_site_symmetry_4
_geom_torsion_publ_flag
C7 Pd1 C1 N1 124.7(2) . . . . no
C7 Pd1 C1 N1 -55.3(2) 3_676 . . . no
C7 Pd1 C1 N2 -55.2(2) . . . . no
C7 Pd1 C1 N2 124.8(2) 3_676 . . . no
C1 Pd1 C7 N3 57.1(3) . . . . no
C1 Pd1 C7 N3 -122.9(3) 3_676 . . . no
C1 Pd1 C7 N4 -125.0(3) . . . . no
C1 Pd1 C7 N4 55.0(3) 3_676 . . . no
C4 N1 C1 Pd1 2.0(4) . . . . no
C2 N1 C1 N2 3.2(3) . . . . no
C2 N1 C1 Pd1 -176.7(2) . . . . no
C1 N1 C2 C3 -10.6(3) . . . . no
C4 N1 C2 C3 170.7(3) . . . . no
C4 N1 C1 N2 -178.2(3) . . . . no
C5 N2 C1 N1 169.7(3) . . . . no
C1 N2 C5 C6 94.5(5) . . . . no
C5 N2 C3 C2 -173.3(4) . . . . no
C3 N2 C1 Pd1 -173.9(2) . . . . no
C3 N2 C5 C6 -105.1(5) . . . . no
C1 N2 C3 C2 -12.4(4) . . . . no
C5 N2 C1 Pd1 -10.4(4) . . . . no
C3 N2 C1 N1 6.3(3) . . . . no
C8 N3 C7 N4 0.6(4) . . . . no
C7 N3 C6 C5 11.9(11) . . . . no
C8 N3 C6 C5 176.3(6) . . . . no
C6 N3 C8 C9 -172.6(4) . . . . no
C6 N3 C7 Pd1 -17.8(8) . . . . no
C8 N3 C7 Pd1 178.8(3) . . . . no
C6 N3 C7 N4 164.1(6) . . . . no
C7 N3 C8 C9 -3.3(4) . . . . no
C9 N4 C7 Pd1 -175.5(3) . . . . no
C10 N4 C7 Pd1 -1.8(5) . . . . no
C9 N4 C7 N3 2.7(4) . . . . no
C10 N4 C7 N3 176.4(3) . . . . no
C7 N4 C9 C8 -4.6(4) . . . . no
C10 N4 C9 C8 -178.7(3) . . . . no
N1 C2 C3 N2 12.7(3) . . . . no
N2 C5 C6 N3 -69.1(7) . . . . no
N3 C8 C9 N4 4.4(4) . . . . no

loop_
_geom_hbond_atom_site_label_D
_geom_hbond_atom_site_label_H
_geom_hbond_atom_site_label_A
_geom_hbond_distance_DH
_geom_hbond_distance_HA
_geom_hbond_distance_DA
_geom_hbond_angle_DHA
_geom_hbond_site_symmetry_A
_geom_hbond_publ_flag
#
#D   H   A   D - H  H...A   D...A    D - H...A  symm(A)
#
C2 H2A F2 0.9900 2.3500 3.311(10) 162.00 8_464 yes
C2 H2A F2A 0.9900 2.3000 3.241(16) 158.00 8_464 yes
C3 H3A F4 0.9900 2.4100 3.303(9) 150.00 3_666 yes
C3 H3A F4A 0.9900 2.5300 3.484(17) 161.00 3_666 yes
C4 H4A F3 0.9800 2.5500 3.523(9) 173.00 5_455 yes
C6 H6A F5A 0.9900 2.3400 3.30(2) 162.00 3_666 yes
C6 H6B F2 0.9900 2.4700 3.331(16) 145.00 . yes
C6 H6B F2A 0.9900 2.4600 3.28(3) 140.00 . yes
C8 H8A F1 0.9900 2.5300 3.176(8) 122.00 4_565 yes
C8 H8A F1A 0.9900 2.5000 3.11(2) 119.00 4_565 yes
C9 H9A F5A 0.9900 2.3900 2.937(17) 114.00 4_565 yes


_shelx_res_file                  
;
TITL GebAn2_0m_a.res in C2/c
    GebAn2_0m.res
    created by SHELXL-2018/3 at 14:46:49 on 17-May-2023
CELL 0.71073 23.1252 10.9006 13.7800 90.000 123.111 90.000
ZERR 4.00 0.0023 0.0010 0.0014 0.000 0.003 0.000
LATT 7
SYMM -x, y, -z+1/2
SFAC C H N F P PD
UNIT 80 144 32 48 8 4
OMIT 2 0 0 !affected by beamstop
LIST 4 ! automatically inserted. Change 6 to 4 for CHECKCIF!!
TEMP -173.150
SIZE 0.044 0.044 0.069
ACTA
L.S. 8
FMAP 2
PLAN 10
EQIV $2 x-1/2, -y+3/2, z-1/2
HTAB C2 F2_$2
HTAB C2 F2A_$2
EQIV $3 -x+1, -y+1, -z+1
HTAB C3 F4_$3
HTAB C3 F4A_$3
HTAB C3 F3_$2
HTAB C3 F3A_$2
EQIV $4 x-1/2, y+1/2, z
HTAB C4 F3_$4
EQIV $1 -x+1, -y+2, -z+1
HTAB C4 F6_$1
EQIV $5 x, -y+1, z+1/2
HTAB C8 F1_$5
HTAB C8 F2
HTAB C8 F1A_$5
HTAB C8 F2A
HTAB C8 F5_$3
HTAB C8 F5_$5
HTAB C9 F5A_$5
EQIV $6 -x+3/2, y+1/2, -z+3/2
HTAB C10 F3_$6
BOND $H
CONF
DELU 0.01 P1 F1 F2 F3 F4 F5 F6 P1A F1A F2A F3A F4A F5A F6A
SIMU 0.04 P1 F1 F2 F3 F4 F5 F6 P1A F1A F2A F3A F4A F5A F6A
SIMU 0.04 C5 C6 C5A C6A
SADI 0.02 C5 C6 C5A C6A
WGHT    0.014600    6.620800
FVAR       0.17382   0.68121   0.50846
C1    1    0.405660    0.917342    0.419334    11.00000    0.02002    0.02236 =
         0.01436    0.00589    0.00712   -0.00006
C2    1    0.289717    0.877620    0.341617    11.00000    0.02124    0.10907 =
         0.04200    0.03227    0.00007   -0.02062
AFIX  23
H2A   2    0.249040    0.910334    0.269365    11.00000   -1.20000
H2B   2    0.276032    0.855319    0.396006    11.00000   -1.20000
AFIX   0
C3    1    0.320684    0.769448    0.317251    11.00000    0.05697    0.05911 =
         0.04102    0.01908   -0.01621   -0.04233
AFIX  23
H3A   2    0.312511    0.691891    0.345333    11.00000   -1.20000
H3B   2    0.301954    0.761966    0.233498    11.00000   -1.20000
AFIX   0
C4    1    0.335318    1.090957    0.414725    11.00000    0.04391    0.06903 =
         0.03791    0.02170    0.02703    0.03800
AFIX 137
H4A   2    0.305742    1.091349    0.445312    11.00000   -1.50000
H4B   2    0.312854    1.137222    0.341966    11.00000   -1.50000
H4C   2    0.379771    1.129061    0.471117    11.00000   -1.50000
AFIX   0
PART 3 31.0
C5    1    0.458194    0.730987    0.386192    31.00000    0.02241    0.02317 =
         0.03443   -0.00658    0.01699   -0.00097
AFIX  23
H5A   2    0.439839    0.672968    0.320484    31.00000   -1.20000
H5B   2    0.488141    0.791268    0.380242    31.00000   -1.20000
AFIX   0
C6    1    0.498451    0.663200    0.499079    31.00000    0.02853    0.01961 =
         0.03873    0.00210    0.02127    0.00127
AFIX  23
H6A   2    0.466512    0.612126    0.508705    31.00000   -1.20000
H6B   2    0.531958    0.607827    0.497790    31.00000   -1.20000
AFIX   0
PART 4 -31.0
SAME 0.02 C5 C6
C5A   1    0.428877    0.700609    0.394650   -31.00000    0.03029    0.02301 =
         0.02703   -0.00821    0.01623   -0.00264
AFIX  23
H5A1  2    0.413461    0.669608    0.316561   -31.00000   -1.20000
H5A2  2    0.417653    0.637347    0.433434   -31.00000   -1.20000
AFIX   0
C6A   1    0.505838    0.718436    0.462747   -31.00000    0.02827    0.01664 =
         0.03032   -0.00433    0.01868    0.00348
AFIX  23
H6AA  2    0.517295    0.788243    0.430206   -31.00000   -1.20000
H6AB  2    0.528146    0.643949    0.456624   -31.00000   -1.20000
AFIX   0
PART 0
C7    1    0.537532    0.862179    0.619305    11.00000    0.01432    0.02317 =
         0.02367    0.00300    0.01190    0.00241
C8    1    0.566242    0.664721    0.695610    11.00000    0.04151    0.03046 =
         0.08458    0.02783    0.04221    0.01654
AFIX  23
H8A   2    0.603273    0.614055    0.700476    11.00000   -1.20000
H8B   2    0.531751    0.610318    0.694958    11.00000   -1.20000
AFIX   0
C9    1    0.595266    0.756516    0.794097    11.00000    0.03121    0.06073 =
         0.04541    0.03552    0.01969    0.01295
AFIX  23
H9A   2    0.577323    0.741338    0.843839    11.00000   -1.20000
H9B   2    0.646339    0.753529    0.842303    11.00000   -1.20000
AFIX   0
C10   1    0.588926    0.986359    0.798433    11.00000    0.02633    0.06536 =
         0.02624   -0.01520    0.01251   -0.00646
AFIX 137
H10A  2    0.575799    0.981403    0.854969    11.00000   -1.50000
H10B  2    0.564561    1.054928    0.745395    11.00000   -1.50000
H10C  2    0.638850    0.999426    0.839088    11.00000   -1.50000
AFIX   0
N1    3    0.346535    0.965620    0.393695    11.00000    0.01473    0.04940 =
         0.02212    0.00676    0.00790    0.00201
N2    3    0.394300    0.801669    0.383536    11.00000    0.03285    0.02368 =
         0.04101   -0.00233   -0.00903   -0.00484
N3    3    0.534261    0.744398    0.594130    11.00000    0.02705    0.02547 =
         0.04152   -0.00146    0.00775    0.00910
N4    3    0.570676    0.873796    0.733617    11.00000    0.02895    0.03574 =
         0.01838    0.00682    0.01239    0.00859

PART 1 21.0
F1    4    0.671542    0.540990    0.360936    21.00000    0.04019    0.04099 =
         0.02868    0.00545    0.02522    0.00867
F2    4    0.655342    0.570731    0.575700    21.00000    0.04700    0.10678 =
         0.04019   -0.02647    0.03412   -0.01088
F3    4    0.739826    0.608766    0.544230    21.00000    0.02767    0.08110 =
         0.05037   -0.03163    0.02235   -0.01678
F4    4    0.692617    0.421233    0.509454    21.00000    0.07834    0.04078 =
         0.06133    0.02173    0.04625    0.01747
F5    4    0.586710    0.503283    0.391008    21.00000    0.03652    0.06035 =
         0.04944   -0.02695    0.02867   -0.01839
F6    4    0.632504    0.689425    0.423637    21.00000    0.07056    0.02721 =
         0.08551   -0.00471    0.04545    0.01182
P1    5    0.663990    0.557069    0.469105    21.00000    0.02568    0.01760 =
         0.02198   -0.00411    0.01618   -0.00128
PART 2 -21.0
SAME 0.02 F1 F2 F3 F4 F5 F6 P1
F1A   4    0.675669    0.518742    0.374241   -21.00000    0.06761    0.08455 =
         0.08092   -0.05829    0.06157   -0.05448
F2A   4    0.656403    0.589982    0.579550   -21.00000    0.02468    0.06766 =
         0.02477   -0.00297    0.01163    0.00653
F3A   4    0.725716    0.654938    0.522532   -21.00000    0.04727    0.03867 =
         0.06436   -0.02107    0.03810   -0.01961
F4A   4    0.725020    0.457043    0.558076   -21.00000    0.04396    0.04435 =
         0.11013    0.00761    0.04462    0.00624
F5A   4    0.608116    0.454742    0.437008   -21.00000    0.04954    0.05913 =
         0.06361   -0.03159    0.04314   -0.03709
F6A   4    0.611050    0.656529    0.399299   -21.00000    0.06214    0.08255 =
         0.03446    0.00584    0.02414    0.00776
P1A   5    0.667666    0.551946    0.478799   -21.00000    0.03400    0.07109 =
         0.06417   -0.02931    0.03618   -0.01846
PART 0
PD1   6    0.500000    1.000000    0.500000    10.50000    0.01306    0.01683 =
         0.01254    0.00192    0.00654    0.00126
HKLF 4 1 1 0 0 0 1 0 0 0 1


REM  GebAn2_0m_a.res in C2/c
REM wR2 = 0.0579, GooF = S = 1.072, Restrained GooF = 1.023 for all data
REM R1 = 0.0269 for 2333 Fo > 4sig(Fo) and 0.0334 for all 2669 data
REM 281 parameters refined using 316 restraints

END

WGHT      0.0146      6.6210

REM Highest difference peak  0.333,  deepest hole -0.423,  1-sigma level  0.065
Q1    1   0.7024  0.4245  0.4311  11.00000  0.05    0.33
Q2    1   0.6908  0.3628  0.5468  11.00000  0.05    0.30
Q3    1   0.3509  0.7591  0.3273  11.00000  0.05    0.29
Q4    1   0.4377  0.9816  0.4460  11.00000  0.05    0.28
Q5    1   0.5310  0.9401  0.5852  11.00000  0.05    0.27
Q6    1   0.5419  0.8139  0.5796  11.00000  0.05    0.27
Q7    1   0.6511  0.6517  0.5082  11.00000  0.05    0.26
Q8    1   0.2784  0.9041  0.4269  11.00000  0.05    0.26
Q9    1   0.6399  0.3835  0.5036  11.00000  0.05    0.24
Q10   1   0.7370  0.4540  0.6370  11.00000  0.05    0.24
;
_shelx_res_checksum              57363
_shelx_hkl_file                  
;
   2   0   0    0.80    1.30
   2   0   0    0.80    1.60
   2   0   0    0.40    1.20
  -2   0   0   -0.10    0.40
  -2   0   0   -0.20    1.10
  -2   0   0   -0.60    0.80
   2   0   0   -0.80    0.80
   4   0   0  132.89   12.90
   4   0   0  118.29   11.30
   4   0   0  113.09   11.00
   4   0   0  115.79   11.10
   4   0   0  104.99   10.00
  -4   0   0  121.19   10.20
  -4   0   0  121.49   11.30
  -4   0   0  154.08   16.50
  -4   0   0  106.79   10.70
  -4   0   0  117.79   10.90
   4   0   0  130.89   11.10
   4   0   0  112.19   10.70
  -4   0   0  126.19   11.20
  -4   0   0  117.09   10.90
   6   0   0 1206.78   76.49
   6   0   0 1252.87   75.09
  -6   0   0 1223.58   74.79
  -6   0   0 1162.78   74.79
  -6   0   0 1238.18   74.09
  -6   0   0 1251.97   74.99
  -6   0   0 1266.97   73.39
   6   0   0 1262.27   74.99
   6   0   0 1229.78   74.59
   6   0   0 1265.07   73.39
   6   0   0 1228.88   74.59
   6   0   0 1238.18   74.59
  -6   0   0 1192.28   74.69
  -8   0   0   12.70    6.10
   8   0   0   24.10    7.90
   8   0   0   35.20    8.90
   8   0   0   28.00    7.40
   8   0   0   13.40    6.80
  -8   0   0   14.60    6.50
  -8   0   0   20.00    7.30
  -8   0   0   23.90    7.20
   8   0   0   17.80   11.30
  -8   0   0   33.90    8.50
  -8   0   0   23.20    5.70
   8   0   0   21.90    7.10
  -8   0   0   22.60    7.60
   8   0   0   23.00    8.60
 -10   0   0  251.57   22.80
  10   0   0  231.08   32.20
  10   0   0  265.87   24.90
  10   0   0  227.38   27.70
 -10   0   0  273.37   29.50
 -10   0   0  267.37   17.70
 -10   0   0  223.68   19.30
  10   0   0  234.48   26.90
  10   0   0  253.47   22.40
 -10   0   0  266.27   24.50
 -10   0   0  287.47   25.30
  10   0   0  237.48   27.40
 -10   0   0  274.57   29.40
  10   0   0  201.88   24.80
 -10   0   0  233.18   27.00
 -12   0   0 2096.69  129.39
  12   0   0 2030.50  129.09
 -12   0   0 2142.99  126.19
  12   0   0 2067.79  128.89
  12   0   0 2115.19  126.09
 -12   0   0 2129.29  128.59
 -12   0   0 2043.80  128.59
 -12   0   0 2107.89  120.99
  12   0   0 2082.99  128.69
  12   0   0 2058.89  128.39
  12   0   0 2152.78  131.09
  12   0   0 1975.30  131.99
  12   0   0 2024.70  128.09
  14   0   0  140.09   22.30
 -14   0   0   86.49   17.80
 -14   0   0   72.09   14.80
  14   0   0  101.79   19.70
 -14   0   0   83.99   17.30
  14   0   0  134.99   22.40
  14   0   0   83.09   21.20
  14   0   0   68.89   16.30
  14   0   0   71.09   15.30
  14   0   0  143.99   23.40
 -14   0   0   97.69   13.00
  14   0   0  113.59   21.00
 -14   0   0   83.39   17.80
 -16   0   0   -4.40    4.90
 -16   0   0   -3.80    5.60
 -16   0   0   13.00    8.90
  16   0   0    4.90    5.90
 -16   0   0   15.00    9.00
  16   0   0    9.80   12.40
  16   0   0    6.40    7.20
 -16   0   0    0.70    4.50
 -16   0   0    2.00    4.10
  16   0   0    9.00    7.10
  16   0   0    6.10    8.30
  16   0   0   -5.90    2.90
  16   0   0   -7.20    4.30
  16   0   0    5.50    7.50
 -18   0   0  379.26   46.90
 -18   0   0  336.87   28.20
  18   0   0  450.65   53.49
  18   0   0  362.56   43.40
  18   0   0  334.77   44.10
 -18   0   0  365.26   48.00
 -18   0   0  394.36   47.80
  18   0   0  333.07   42.90
 -18   0   0  388.06   47.80
  18   0   0  440.36   48.90
  18   0   0  368.96   35.90
  18   0   0  341.97   45.00
 -18   0   0  391.36   36.60
  18   0   0  472.85   61.19
  20   0   0  187.98   33.70
 -20   0   0  188.58   17.40
  20   0   0  151.28   28.70
  20   0   0  155.78   30.60
 -20   0   0  144.59   29.60
 -20   0   0  146.39   25.80
 -20   0   0  164.58   23.10
 -20   0   0  181.08   32.30
 -20   0   0  190.88   39.70
  20   0   0  169.68   27.00
  20   0   0  138.39   27.70
  20   0   0  198.18   33.70
 -22   0   0   67.29   20.90
  22   0   0   61.89   19.30
  22   0   0   72.79   22.20
  22   0   0   61.49   18.60
  22   0   0   59.29   19.30
 -22   0   0   64.49   30.30
 -22   0   0   63.19   11.10
  22   0   0   82.29   22.40
 -22   0   0   63.99   21.00
  22   0   0   65.89   16.90
 -22   0   0   74.19   12.80
 -22   0   0   37.30   18.20
  -1  -1   0  419.06   24.70
   1  -1   0  392.36   23.80
  -1  -1   0  421.16   24.70
  -1  -1   0  432.76   24.70
   1  -1   0  351.96   24.20
   1  -1   0  393.66   23.80
  -1   1   0  401.26   24.20
   1   1   0  424.16   24.30
  -1   1   0  401.86   25.10
  -1   1   0  423.66   27.10
   1   1   0  422.96   24.70
  -3  -1   0 3633.24  335.87
   3  -1   0 3827.52  357.16
  -3  -1   0 3466.35  213.98
   3  -1   0 3583.74  208.68
  -3   1   0 3585.54  313.97
   3   1   0 3698.03  214.28
   3   1   0 3592.94  336.97
   5  -1   0   30.00    6.40
  -5  -1   0   41.20    8.20
   5  -1   0   28.50    6.10
   5  -1   0   32.20    6.60
  -5  -1   0   32.30    6.90
   5  -1   0   34.40    6.80
   5  -1   0   42.90    5.60
   5  -1   0   30.90    7.30
   5  -1   0   50.39   11.50
  -5  -1   0   33.30    7.50
  -5  -1   0   49.30    8.20
   5  -1   0   41.10    5.30
  -5  -1   0   34.20    7.40
   5  -1   0   36.30    5.30
  -5  -1   0   33.50    6.70
   5   1   0   29.80    7.00
  -5   1   0   34.90    6.70
   5   1   0   43.20    7.80
  -5   1   0   29.80    6.40
  -5   1   0   43.80    5.70
   5   1   0   40.50    7.80
  -5   1   0   43.70    5.50
   5   1   0   29.90    6.80
  -5   1   0   43.60   10.50
   5   1   0   43.20    8.60
   5   1   0   59.79    9.40
  -5   1   0   21.10    5.60
   7  -1   0  190.18   15.50
  -7  -1   0  201.78   18.60
  -7  -1   0  183.98   17.80
  -7  -1   0  193.68   18.50
  -7  -1   0  199.28   18.00
  -7  -1   0  204.78   19.00
  -7  -1   0  182.68   20.80
   7  -1   0  181.08   17.50
   7  -1   0  169.28   17.20
   7  -1   0  204.68   22.30
   7   1   0  184.18   18.30
   7   1   0  220.58   18.90
   7   1   0  210.38   18.30
  -7   1   0  205.98   14.90
   7   1   0  191.48   18.60
  -7   1   0  190.38   17.70
  -7   1   0  204.78   25.20
  -7   1   0  197.88   18.10
   7   1   0  196.28   18.20
   7   1   0  187.98   18.50
   7   1   0  255.17   26.90
  -7   1   0  185.88   15.20
  -7   1   0  194.38   17.60
  -7   1   0  202.88   18.00
   9  -1   0  882.61   70.49
   9  -1   0  966.80   64.89
  -9  -1   0  999.10   70.99
   9  -1   0 1063.79   65.19
  -9  -1   0 1009.50   65.79
  -9  -1   0 1025.80   65.89
  -9  -1   0  915.61   65.39
  -9  -1   0  984.60   66.59
  -9  -1   0 1057.19   65.69
   9  -1   0  974.00   65.09
   9  -1   0  973.60   65.49
   9  -1   0 1003.90   66.89
   9  -1   0  960.80   61.49
  -9   1   0  985.20   65.09
   9   1   0  984.10   69.29
   9   1   0 1042.90   65.39
  -9   1   0 1059.59   60.19
   9   1   0 1039.60   66.19
  -9   1   0 1007.90   65.29
  -9   1   0  990.50   65.09
   9   1   0 1071.49   66.69
   9   1   0 1041.40   67.09
  -9   1   0 1055.09   65.69
  -9   1   0  985.80   61.89
  -9   1   0  907.81   67.89
   9   1   0  997.10   66.39
  11  -1   0  230.68   20.00
 -11  -1   0  173.48   24.80
  11  -1   0  212.18   26.10
  11  -1   0  157.08   22.00
 -11  -1   0  208.58   24.70
 -11  -1   0  200.58   25.40
 -11  -1   0  225.88   28.20
  11  -1   0  236.98   27.30
  11  -1   0  239.68   28.60
 -11  -1   0  183.58   25.20
  11  -1   0  255.57   35.40
  11  -1   0  267.67   28.80
 -11  -1   0  240.88   27.60
  11  -1   0  213.08   29.10
 -11   1   0  263.17   29.00
  11   1   0  214.18   26.70
  11   1   0  227.38   26.80
  11   1   0  220.78   28.50
  11   1   0  289.37   30.20
  11   1   0  248.08   28.20
 -11   1   0  205.08   17.30
 -11   1   0  257.97   32.30
 -11   1   0  160.08   23.10
 -11   1   0  196.38   19.20
 -11   1   0  218.38   25.80
  11   1   0  211.68   26.50
  11   1   0  286.27   30.10
  13  -1   0  115.09   16.60
 -13  -1   0  111.19   19.90
  13  -1   0  104.29   18.90
  13  -1   0  108.39   18.50
  13  -1   0   89.49   18.40
  13  -1   0   79.79   16.20
  13  -1   0   80.19   17.00
  13  -1   0  132.69   23.30
 -13  -1   0  102.29   18.70
 -13  -1   0   82.59   16.70
 -13  -1   0   97.69   18.40
 -13  -1   0  107.19   20.40
  13  -1   0  115.49   26.30
 -13  -1   0   72.89   16.80
  13   1   0  113.69   21.80
  13   1   0  112.39   19.70
 -13   1   0   83.89   14.10
  13   1   0  118.69   20.80
  13   1   0  137.79   23.50
  13   1   0   89.49   18.90
  13   1   0  106.29   19.40
  13   1   0   82.39   17.80
 -13   1   0   97.79   18.30
 -13   1   0   98.39   18.40
 -13   1   0  116.89   20.50
 -13   1   0  140.59   14.80
  15  -1   0  544.75   47.10
  15  -1   0  543.55   46.70
 -15  -1   0  557.64   48.70
  15  -1   0  526.05   47.70
 -15  -1   0  485.75   44.30
  15  -1   0  578.04   56.79
 -15  -1   0  619.24   50.59
  15  -1   0  569.64   47.30
  15  -1   0  556.34   42.70
 -15  -1   0  595.04   49.10
  15  -1   0  533.65   49.10
  15  -1   0  528.75   46.10
 -15  -1   0  586.84   48.10
 -15  -1   0  521.15   47.80
 -15  -1   0  643.34   41.20
 -15   1   0  532.35   46.60
  15   1   0  587.74   48.50
 -15   1   0  583.14   47.80
  15   1   0  639.04   51.49
  15   1   0  575.04   48.30
  15   1   0  587.74   48.90
 -15   1   0  509.25   46.20
  15   1   0  537.25   51.09
 -15   1   0  588.04   48.90
  15   1   0  586.24   49.20
  15   1   0  570.54   46.30
  15   1   0  618.64   49.20
 -15   1   0  524.65   42.50
 -15   1   0  554.64   38.10
 -17  -1   0   16.70    7.30
  17  -1   0   19.40   11.20
 -17  -1   0   11.10    9.50
  17  -1   0    3.50    8.90
 -17  -1   0    8.40    8.80
  17  -1   0   29.20   19.90
  17  -1   0    3.20    7.60
 -17  -1   0   45.00   14.60
  17  -1   0   15.60    9.20
  17  -1   0   16.30    8.20
  17  -1   0   19.20    9.10
  17   1   0    4.30    8.50
  17   1   0   29.90   14.10
  17   1   0    8.30    7.90
 -17   1   0   23.80   11.40
  17   1   0   21.10   12.10
 -17   1   0   16.00    8.60
 -17   1   0   22.20    6.40
  17   1   0    9.40    9.60
 -17   1   0    2.60    6.80
 -17   1   0   20.40   11.80
  17   1   0   49.50   18.70
 -17   1   0   17.10   16.30
  17   1   0    6.80    8.40
 -17   1   0   20.80   10.80
  17   1   0   18.80    9.30
  19  -1   0  113.59   23.20
  19  -1   0  154.38   30.80
  19  -1   0  167.68   24.80
 -19  -1   0  134.29   23.80
  19  -1   0  179.08   29.20
 -19  -1   0  114.69   25.20
  19  -1   0  194.58   31.50
 -19  -1   0  167.88   36.00
 -19  -1   0  163.78   19.80
 -19  -1   0  142.19   28.20
 -19  -1   0  150.68   30.40
  19  -1   0  130.39   26.00
 -19  -1   0  189.48   21.40
  19  -1   0   75.99   20.40
 -19  -1   0  161.18   30.20
 -19   1   0  166.78   29.40
  19   1   0  148.59   31.70
 -19   1   0  156.18   29.90
  19   1   0  126.39   25.70
 -19   1   0  147.49   34.60
  19   1   0  172.38   31.50
  19   1   0  126.99   25.70
  19   1   0  124.39   24.70
 -19   1   0  154.78   17.70
  19   1   0  131.79   27.20
  19   1   0  183.38   31.60
 -19   1   0  179.78   30.50
 -19   1   0  124.79   21.90
 -19   1   0  139.39   26.40
  19   1   0  129.79   24.80
  21  -1   0  190.68   34.20
  21  -1   0  238.98   40.60
 -21  -1   0  187.88   31.90
 -21  -1   0  229.18   39.00
  21  -1   0  190.98   33.00
  21  -1   0  191.78   34.30
  21  -1   0  232.88   31.20
 -21  -1   0  235.38   47.70
 -21  -1   0  233.98   44.50
 -21  -1   0  228.78   21.50
 -21  -1   0  235.98   21.60
  21  -1   0  241.98   36.80
 -21   1   0  249.28   39.60
  21   1   0  234.78   37.50
 -21   1   0  217.08   31.10
 -21   1   0  216.58   36.90
 -21   1   0  257.97   51.99
  21   1   0  198.58   35.50
  21   1   0  199.28   36.10
  21   1   0  230.08   38.30
 -21   1   0  194.38   18.30
 -23  -1   0  104.69   24.80
 -23  -1   0  138.59   40.10
  23  -1   0   81.89   23.40
 -23  -1   0  105.89   28.30
  23  -1   0   67.19   21.10
  23  -1   0   98.39   21.80
 -23  -1   0   89.09   24.20
  23  -1   0  104.59   25.20
  23  -1   0  102.09   27.50
 -23  -1   0  126.89   16.50
  23   1   0  120.19   29.10
  23   1   0  112.49   28.80
  23   1   0   80.69   20.60
  23   1   0   93.29   23.90
  23   1   0   88.99   39.00
 -23   1   0   89.49   25.60
 -23   1   0   78.39   29.60
  23   1   0   84.39   24.80
   0  -2   0 2147.59  132.29
   0   2   0 2655.23  295.17
   2  -2   0   58.79    8.40
   2  -2   0   60.09    7.70
  -2  -2   0   47.70    7.30
   2  -2   0   56.19    7.20
   2  -2   0   50.79    6.50
  -2  -2   0   61.19    8.80
  -2  -2   0   68.39    8.80
   2  -2   0   78.19    6.90
  -2  -2   0   68.09    9.10
   2  -2   0   70.09   13.10
  -2  -2   0   78.79    9.40
  -2  -2   0   61.79    7.70
   2  -2   0   53.49    4.80
   2  -2   0   55.99    6.60
  -2  -2   0   49.10    7.50
   2  -2   0   62.79    7.30
  -2   2   0   61.79    7.10
   2   2   0   62.29    8.80
   2   2   0   79.49    9.80
   2   2   0   53.49    7.70
   2   2   0   79.09    8.90
   2   2   0   59.19    8.10
  -2   2   0   67.29    7.50
  -2   2   0   54.49   11.70
   2   2   0   75.19    9.30
   2   2   0   46.10    8.30
  -2   2   0   49.10    4.80
  -2   2   0   54.39    6.90
  -2   2   0   59.49    7.90
  -2   2   0   74.79   10.20
   4  -2   0   17.40    5.10
  -4  -2   0   17.70    5.40
   4  -2   0   29.90    5.60
   4  -2   0   21.60    5.10
   4  -2   0   25.90    6.60
  -4  -2   0   20.50    5.90
  -4  -2   0   25.30    6.50
  -4  -2   0   15.10    4.50
   4  -2   0   23.80    5.30
  -4  -2   0   31.80    6.50
   4  -2   0   23.80    5.30
   4  -2   0   17.70    4.30
  -4  -2   0   25.50    6.50
  -4  -2   0   23.90    6.70
   4  -2   0   26.50   10.20
   4   2   0   23.70    6.30
   4   2   0   40.00    8.10
  -4   2   0   27.00    5.40
  -4   2   0   20.90    5.10
   4   2   0   25.00    6.30
   4   2   0   17.70    4.90
  -4   2   0   25.90    9.70
  -4   2   0   21.10    5.10
   4   2   0   12.10    4.80
   4   2   0   21.50    5.90
  -4   2   0   19.50    4.70
  -6  -2   0 1565.84   90.79
  -6  -2   0 1533.25   92.39
  -6  -2   0 1581.04   92.89
  -6  -2   0 1544.85   92.49
   6  -2   0 1533.05   87.99
  -6  -2   0 1535.55   92.59
   6  -2   0 1494.15   87.89
   6  -2   0 1492.85   89.99
  -6  -2   0 1612.74   90.19
   6  -2   0 1455.25   89.79
   6  -2   0 1507.95   89.59
   6  -2   0 1550.74   98.59
  -6  -2   0 1586.34   92.79
  -6   2   0 1592.24   98.29
   6   2   0 1489.55   90.49
   6   2   0 1483.35   91.99
   6   2   0 1491.55   92.19
   6   2   0 1546.85   92.59
  -6   2   0 1535.05   89.99
   6   2   0 1426.26   91.89
  -6   2   0 1481.65   89.49
  -6   2   0 1504.35   89.79
  -6   2   0 1497.35   88.09
   6   2   0 1493.65   91.89
  -6   2   0 1518.25   91.69
   8  -2   0  107.69   15.30
  -8  -2   0  112.09   16.80
   8  -2   0  122.89   11.30
   8  -2   0  101.49   16.30
   8  -2   0  128.49   12.70
  -8  -2   0  147.89   18.10
   8  -2   0  153.38   18.20
   8  -2   0  162.18   28.00
  -8  -2   0  141.09   20.10
  -8  -2   0  193.18   23.20
  -8  -2   0  198.38   22.70
   8  -2   0  113.79   15.20
  -8  -2   0  133.89   15.60
   8  -2   0  129.59   14.10
  -8  -2   0  158.68   21.20
   8  -2   0  129.09   16.70
  -8   2   0  129.09   23.80
  -8   2   0  130.39   11.70
   8   2   0  132.89   17.70
  -8   2   0  136.69   17.30
  -8   2   0  131.29   19.20
   8   2   0  115.39   17.10
  -8   2   0  151.68   17.80
  -8   2   0  162.78   18.10
   8   2   0  143.49   20.20
   8   2   0  156.48   20.20
   8   2   0  162.18   21.30
   8   2   0  172.28   19.80
  -8   2   0  133.99   12.60
  10  -2   0  170.38   21.60
 -10  -2   0  192.48   25.10
  10  -2   0  191.98   22.30
  10  -2   0  144.79   27.40
 -10  -2   0  136.79   21.30
  10  -2   0  181.88   22.00
 -10  -2   0  194.28   22.60
  10  -2   0  139.09   22.20
  10  -2   0  151.28   14.50
  10  -2   0  152.78   19.60
 -10  -2   0  157.38   22.50
 -10  -2   0  141.19   21.60
  10  -2   0  170.18   23.30
 -10  -2   0  170.08   22.70
 -10  -2   0  164.48   17.90
  10  -2   0  166.48   14.40
 -10   2   0  150.78   22.70
 -10   2   0  113.79   22.20
  10   2   0  179.18   22.50
 -10   2   0  200.28   23.00
 -10   2   0  141.29   13.70
  10   2   0  108.29   18.50
 -10   2   0  140.79   19.30
  10   2   0  167.28   23.80
  10   2   0  153.48   22.60
  10   2   0  126.69   21.10
 -10   2   0  148.19   20.30
  10   2   0  141.09   19.20
 -10   2   0  142.39   19.80
 -10   2   0  143.99   13.70
  10   2   0  123.59   19.80
  12  -2   0 1785.72  105.79
  12  -2   0 1618.04  104.79
  12  -2   0 1638.84   99.29
 -12  -2   0 1672.43  100.79
 -12  -2   0 1863.61  130.69
  12  -2   0 1684.83  107.69
 -12  -2   0 1611.64  106.19
 -12  -2   0 1670.43  108.19
  12  -2   0 1664.63  104.09
 -12  -2   0 1627.84  105.59
  12  -2   0 1749.32  109.19
  12  -2   0 1664.93  116.19
 -12  -2   0 1642.64  108.09
 -12  -2   0 1652.03  106.29
  12  -2   0 1667.73  116.19
 -12   2   0 1738.73   99.79
 -12   2   0 1685.43  105.49
  12   2   0 1541.65  105.59
 -12   2   0 1566.24  104.09
  12   2   0 1751.62  108.69
 -12   2   0 1621.54   98.09
  12   2   0 1754.82  109.19
 -12   2   0 1612.24  111.69
  12   2   0 1760.52  108.19
  12   2   0 1788.62  108.69
 -12   2   0 1645.04  105.19
  12   2   0 1692.93  106.29
  12   2   0 1625.44  106.69
 -12   2   0 1558.04  104.19
  12   2   0 1613.44  106.79
 -14  -2   0  280.07   33.90
  14  -2   0  264.07   33.00
 -14  -2   0  330.67   38.40
 -14  -2   0  255.67   34.50
  14  -2   0  272.07   24.00
  14  -2   0  337.97   40.00
  14  -2   0  219.18   31.70
  14  -2   0  286.47   33.30
  14  -2   0  253.77   41.60
 -14  -2   0  275.77   35.80
 -14  -2   0  327.27   37.90
 -14  -2   0  305.17   36.50
  14  -2   0  279.97   33.70
  14  -2   0  297.67   33.30
 -14  -2   0  284.87   27.10
  14   2   0  322.97   38.10
  14   2   0  267.87   34.70
  14   2   0  356.36   41.00
  14   2   0  320.17   37.20
 -14   2   0  273.67   24.60
 -14   2   0  263.77   33.60
  14   2   0  314.27   38.00
 -14   2   0  248.78   37.20
  14   2   0  332.27   38.70
 -14   2   0  260.07   33.10
 -14   2   0  279.17   37.40
  14   2   0  286.07   34.00
 -14   2   0  304.07   22.80
 -14   2   0  288.97   33.60
  14   2   0  244.98   32.40
 -16  -2   0   38.70   12.80
  16  -2   0   42.40   15.00
 -16  -2   0   54.09   17.90
  16  -2   0   40.40   14.00
 -16  -2   0   27.20    8.50
  16  -2   0   43.30   17.90
 -16  -2   0   35.60   13.30
 -16  -2   0   30.60   13.10
  16  -2   0   33.60   12.30
  16  -2   0   27.30   12.70
  16  -2   0   33.20   13.70
  16  -2   0   42.80   14.10
  16  -2   0   41.00   11.00
 -16  -2   0   13.10    9.30
 -16  -2   0   34.80   14.20
 -16   2   0   23.30   11.00
  16   2   0   55.79   17.00
  16   2   0   37.50   16.00
 -16   2   0   21.70   10.90
  16   2   0   34.30   14.00
 -16   2   0   24.50   10.70
  16   2   0   39.50   15.70
  16   2   0   21.40   11.30
  16   2   0   22.60   11.20
  16   2   0   32.60   11.70
 -16   2   0   40.20   13.80
 -16   2   0   32.20   15.90
  16   2   0   37.60   12.30
 -16   2   0   32.60    9.40
 -16   2   0   11.90   12.00
 -16   2   0   24.70    7.00
 -18  -2   0  290.27   40.50
 -18  -2   0  306.77   42.50
 -18  -2   0  266.67   40.20
  18  -2   0  283.17   38.80
 -18  -2   0  288.07   21.10
 -18  -2   0  308.57   40.00
  18  -2   0  289.17   27.80
  18  -2   0  265.97   39.50
  18  -2   0  278.87   40.30
  18  -2   0  282.97   38.50
 -18  -2   0  283.27   26.60
 -18  -2   0  261.67   39.50
 -18  -2   0  298.97   26.50
 -18  -2   0  312.37   40.80
  18  -2   0  334.67   39.90
  18  -2   0  312.67   38.80
  18   2   0  238.48   36.90
  18   2   0  223.28   40.50
  18   2   0  241.18   36.50
 -18   2   0  256.07   36.80
  18   2   0  282.27   40.60
 -18   2   0  251.37   36.30
  18   2   0  239.08   35.70
 -18   2   0  248.58   36.00
 -18   2   0  350.16   53.99
 -18   2   0  300.47   23.30
 -18   2   0  330.97   40.90
  18   2   0  276.87   39.80
 -20  -2   0  103.49   28.20
 -20  -2   0  119.29   18.40
  20  -2   0  109.19   23.50
  20  -2   0  100.69   18.80
  20  -2   0   98.79   25.10
 -20  -2   0  125.79   27.80
 -20  -2   0  115.39   17.50
  20  -2   0   90.79   23.50
 -20  -2   0  120.59   25.10
  20  -2   0  106.39   24.60
  20  -2   0  142.19   25.70
 -20  -2   0  143.89   29.10
  20   2   0  117.99   25.70
  20   2   0  111.99   24.00
 -20   2   0  138.59   31.70
 -20   2   0  116.19   14.50
 -20   2   0  129.89   26.80
  20   2   0  118.59   27.00
 -20   2   0  138.29   27.00
  20   2   0   95.59   25.90
 -20   2   0  141.89   37.50
  20   2   0  124.19   27.10
  20   2   0   71.69   20.80
  20   2   0  191.58   33.90
  22  -2   0   29.90   14.70
 -22  -2   0   51.29   12.20
  22  -2   0   68.59   19.90
 -22  -2   0   25.70   13.60
 -22  -2   0   52.79   25.80
  22  -2   0   81.19   20.80
 -22  -2   0   74.79   14.30
 -22  -2   0   34.80   15.50
  22  -2   0   60.29   15.30
  22  -2   0   75.59   19.60
 -22  -2   0   85.59   24.90
  22  -2   0   31.60   15.90
  22   2   0   73.29   21.40
 -22   2   0   89.29   25.30
  22   2   0   70.89   20.20
  22   2   0   70.59   22.60
 -22   2   0   64.89   28.00
  22   2   0   41.20   17.70
  22   2   0   45.80   17.30
 -22   2   0   62.49    9.70
 -22   2   0   41.50   16.30
 -22   2   0   89.69   23.90
  -1  -3   0  691.73   43.00
   1  -3   0  695.63   42.00
   1  -3   0  688.63   44.00
   1  -3   0  662.63   42.00
  -1  -3   0  682.13   40.20
   1  -3   0  663.43   41.80
   1  -3   0  708.83   42.30
  -1  -3   0  683.63   42.80
  -1  -3   0  702.13   43.20
  -1  -3   0  664.63   43.00
  -1  -3   0  753.02   43.50
  -1  -3   0  696.23   44.20
   1  -3   0  676.53   41.60
   1  -3   0  694.33   39.20
  -1  -3   0  702.63   43.60
  -1   3   0  673.53   43.80
  -1   3   0  689.43   42.20
   1   3   0  659.73   42.90
   1   3   0  615.94   43.60
   1   3   0  728.53   43.20
  -1   3   0  653.43   42.90
   1   3   0  705.73   43.30
  -1   3   0  653.73   41.90
   1   3   0  653.83   43.20
  -1   3   0  699.13   42.00
  -1   3   0  662.73   41.50
   1   3   0  700.23   43.10
  -3  -3   0 1868.71  106.49
  -3  -3   0 1725.03  105.49
   3  -3   0 1805.02  104.89
  -3  -3   0 1754.92  105.79
  -3  -3   0 1793.52  105.99
   3  -3   0 1737.73  105.39
   3   3   0 1806.12  105.89
  -3   3   0 1949.51  108.19
   3   3   0 1795.22  106.49
  -3   3   0 1584.14  112.39
   3   3   0 1819.22  105.89
  -3   3   0 1800.12  103.19
   3   3   0 1872.21  106.39
  -3   3   0 1854.51  105.29
   5  -3   0  290.17   24.10
   5  -3   0  278.07   22.70
  -5  -3   0  348.57   28.20
  -5  -3   0  282.97   24.30
  -5  -3   0  313.27   24.50
  -5  -3   0  283.27   23.40
   5  -3   0  302.97   22.30
   5  -3   0  315.07   22.20
   5  -3   0  293.47   22.30
   5  -3   0  301.97   22.20
   5  -3   0  308.37   23.10
   5  -3   0  261.87   34.80
  -5  -3   0  302.57   22.90
  -5  -3   0  305.47   24.70
  -5   3   0  302.77   22.50
   5   3   0  268.77   23.90
   5   3   0  280.47   24.10
  -5   3   0  267.57   21.70
  -5   3   0  336.97   32.90
   5   3   0  314.37   25.30
  -5   3   0  305.17   22.10
   5   3   0  275.87   22.50
  -5   3   0  275.47   21.70
   5   3   0  318.57   24.50
  -5   3   0  295.47   27.00
  -5   3   0  272.47   21.60
  -5   3   0  294.57   22.80
   5   3   0  282.37   24.40
  -7  -3   0  863.31   55.39
  -7  -3   0  825.72   61.19
  -7  -3   0  818.02   57.19
   7  -3   0  763.12   65.49
  -7  -3   0  863.11   55.69
  -7  -3   0  810.22   56.79
  -7  -3   0  852.11   57.59
   7  -3   0  811.02   56.69
   7  -3   0  856.31   54.29
   7  -3   0  825.82   52.59
   7  -3   0  821.62   53.99
   7  -3   0  780.22   52.99
   7  -3   0  872.61   56.19
  -7  -3   0  868.81   57.99
   7  -3   0  825.12   53.79
  -7   3   0  871.81   53.09
  -7   3   0  778.62   53.49
   7   3   0  824.12   57.59
   7   3   0  860.01   58.09
   7   3   0  933.41   58.49
  -7   3   0  827.72   54.19
  -7   3   0  817.52   56.49
  -7   3   0  766.72   63.79
  -7   3   0  892.21   54.69
   7   3   0  882.51   57.99
   7   3   0  877.31   57.39
  -7   3   0  854.21   58.49
   7   3   0  945.01   55.89
   9  -3   0  807.62   49.99
  -9  -3   0  827.72   53.69
   9  -3   0  693.43   50.99
  -9  -3   0  800.52   55.99
  -9  -3   0  800.22   56.39
  -9  -3   0  865.11   56.59
   9  -3   0  703.43   63.69
   9  -3   0  745.83   51.89
   9  -3   0  759.32   52.19
   9  -3   0  774.22   56.59
  -9  -3   0  752.52   51.89
  -9  -3   0  777.42   55.79
   9  -3   0  735.83   45.40
   9  -3   0  770.42   52.39
   9  -3   0  755.32   54.19
  -9  -3   0  732.83   55.59
   9  -3   0  779.52   49.99
   9   3   0  827.92   56.49
  -9   3   0  845.82   64.09
   9   3   0  805.62   56.89
  -9   3   0  839.92   53.29
   9   3   0  764.02   53.19
  -9   3   0  789.82   52.39
   9   3   0  757.52   55.99
   9   3   0  768.02   55.39
   9   3   0  771.32   55.89
  -9   3   0  716.43   53.09
  -9   3   0  798.92   52.69
  -9   3   0  790.72   49.60
 -11  -3   0   56.69   14.70
  11  -3   0   65.39   14.70
 -11  -3   0  106.09   18.50
 -11  -3   0   90.69   14.40
 -11  -3   0   94.19   18.10
  11  -3   0   83.59   24.00
 -11  -3   0   42.70   13.40
  11  -3   0   46.80   12.00
  11  -3   0   69.59    9.30
  11  -3   0   58.39   12.20
  11  -3   0   64.19   16.10
  11  -3   0   73.49   11.50
  11  -3   0   61.39   12.50
 -11  -3   0   71.59   16.70
 -11  -3   0   73.79   14.00
  11  -3   0   90.99   12.70
  11  -3   0   57.19   14.50
 -11   3   0   83.59   14.60
 -11   3   0   84.49   12.10
  11   3   0   58.19   14.90
  11   3   0   58.49   14.90
  11   3   0   44.70   13.10
  11   3   0   62.59   13.40
 -11   3   0   98.89   16.60
  11   3   0   44.40   12.20
  11   3   0   75.29   16.70
 -11   3   0   56.99   12.90
  11   3   0   87.09   18.30
 -11   3   0   67.49   19.50
 -11   3   0   50.69   14.00
  13  -3   0  444.76   44.00
 -13  -3   0  508.55   45.30
 -13  -3   0  556.34   45.90
  13  -3   0  544.45   43.10
 -13  -3   0  597.44   47.60
  13  -3   0  558.04   42.80
 -13  -3   0  497.35   42.70
  13  -3   0  525.05   42.00
  13  -3   0  484.45   44.40
 -13  -3   0  538.75   40.00
  13  -3   0  527.15   35.60
 -13  -3   0  554.44   46.10
 -13  -3   0  514.25   45.00
  13  -3   0  555.14   42.80
 -13   3   0  526.45   42.30
  13   3   0  503.35   45.30
 -13   3   0  511.25   51.19
  13   3   0  530.15   44.00
 -13   3   0  559.84   52.39
  13   3   0  574.74   46.50
  13   3   0  540.55   45.50
  13   3   0  530.15   44.50
 -13   3   0  552.34   42.60
 -13   3   0  499.15   36.40
  13   3   0  582.54   47.30
  13   3   0  444.86   43.00
 -13   3   0  453.45   41.00
 -13   3   0  561.34   43.00
 -13   3   0  536.15   45.40
  13   3   0  539.45   44.10
 -15  -3   0  564.64   51.19
 -15  -3   0  630.04   52.19
 -15  -3   0  625.84   49.50
  15  -3   0  568.54   52.79
  15  -3   0  548.35   68.19
  15  -3   0  608.34   47.20
  15  -3   0  578.74   39.60
  15  -3   0  566.64   46.90
 -15  -3   0  515.15   48.70
  15  -3   0  521.55   45.80
  15  -3   0  536.95   49.99
 -15  -3   0  558.44   50.49
 -15  -3   0  510.75   48.30
 -15  -3   0  591.94   43.70
  15  -3   0  575.74   50.59
 -15   3   0  598.84   47.90
  15   3   0  516.05   49.00
 -15   3   0  526.25   54.09
 -15   3   0  569.14   49.90
 -15   3   0  670.23   77.09
  15   3   0  577.94   51.29
 -15   3   0  587.44   39.90
  15   3   0  533.55   49.30
 -15   3   0  644.84   48.80
  15   3   0  593.44   50.29
 -15   3   0  579.44   47.50
  15   3   0  621.54   49.80
  15   3   0  526.15   48.20
 -15   3   0  530.55   46.40
  15   3   0  558.54   49.20
  15   3   0  560.64   50.79
  17  -3   0  213.68   31.10
 -17  -3   0  152.48   28.90
  17  -3   0  147.49   24.60
  17  -3   0  190.98   33.00
  17  -3   0  160.58   28.70
  17  -3   0  177.18   21.00
 -17  -3   0  192.28   32.20
  17  -3   0  203.08   30.40
 -17  -3   0  223.98   34.40
 -17  -3   0  141.69   27.30
 -17  -3   0  183.98   25.00
 -17  -3   0  185.98   31.20
 -17  -3   0  158.28   26.70
  17  -3   0  204.98   29.70
  17   3   0  157.58   29.20
 -17   3   0  185.28   17.20
  17   3   0  241.48   36.90
  17   3   0  161.18   29.30
 -17   3   0  191.38   31.70
 -17   3   0  203.18   41.20
  17   3   0  141.79   26.90
  17   3   0  176.38   30.20
  17   3   0  132.99   26.00
 -17   3   0  186.98   28.50
  17   3   0  157.88   29.30
 -17   3   0  167.18   34.00
 -17   3   0  154.38   26.70
  17   3   0  213.38   32.60
 -17   3   0  146.49   25.90
 -17   3   0  131.39   25.00
  19  -3   0   69.19   19.50
  19  -3   0  107.89   25.90
  19  -3   0  131.09   27.90
 -19  -3   0   89.39   16.20
 -19  -3   0   77.59   20.80
 -19  -3   0   89.79   13.70
 -19  -3   0   77.39   22.10
 -19  -3   0   92.79   23.80
  19  -3   0   74.99   18.80
  19  -3   0   88.99   20.40
 -19  -3   0  116.79   26.30
 -19  -3   0  141.49   29.00
  19  -3   0  103.79   17.10
  19   3   0  103.59   23.20
  19   3   0   83.49   20.50
  19   3   0   59.09   19.20
 -19   3   0  111.69   22.80
 -19   3   0  100.69   13.60
  19   3   0   96.89   24.70
  19   3   0   99.59   24.50
 -19   3   0   51.99   22.10
  19   3   0   96.39   22.60
 -19   3   0   93.19   21.80
  19   3   0   96.49   25.00
  21  -3   0  143.59   30.90
 -21  -3   0  155.78   30.30
 -21  -3   0  212.68   17.00
  21  -3   0  192.28   31.00
  21  -3   0  189.88   32.40
 -21  -3   0  246.68   40.30
  21  -3   0  196.48   36.90
  21  -3   0  221.68   35.30
 -21  -3   0  209.28   27.10
 -21  -3   0  160.78   24.80
 -21  -3   0  238.98   45.30
 -21  -3   0  257.27   40.50
 -21   3   0  174.58   42.90
 -21   3   0  213.58   34.40
  21   3   0  249.48   42.00
 -21   3   0  265.67   38.80
  21   3   0  156.78   31.20
 -21   3   0  229.28   18.70
  21   3   0  175.78   36.70
 -21   3   0  249.18   41.20
  21   3   0  183.38   32.70
  21   3   0  225.18   38.40
   0  -4   0  877.61   53.69
   0  -4   0  860.11   54.89
   0  -4   0  910.51   55.09
   0  -4   0  897.41   54.89
   0  -4   0  842.42   54.29
   0  -4   0  891.81   56.09
   0  -4   0  772.02   58.99
   0   4   0  878.71   54.89
   0   4   0  937.31   57.69
   0   4   0  934.51   55.29
   0   4   0  847.82   54.79
   0   4   0  932.21   54.79
   0   4   0  855.81   54.79
   2  -4   0 1089.09   65.19
  -2  -4   0 1077.39   68.19
   2  -4   0 1112.39   67.99
  -2  -4   0  990.90   69.59
   2  -4   0 1120.19   68.39
  -2  -4   0 1123.39   62.69
  -2  -4   0 1089.39   75.89
  -2  -4   0 1020.00   68.49
   2  -4   0 1107.59   65.59
  -2  -4   0 1114.39   66.99
  -2  -4   0 1035.70   67.29
   2  -4   0 1105.99   65.69
   2  -4   0 1097.99   62.69
  -2  -4   0 1062.59   66.89
   2  -4   0 1086.89   68.19
   2  -4   0 1056.39   64.09
  -2   4   0 1092.59   64.49
  -2   4   0 1065.19   67.99
   2   4   0 1132.39   69.49
   2   4   0 1110.39   67.69
   2   4   0 1133.99   68.49
  -2   4   0 1224.88   79.09
  -2   4   0 1143.19   68.69
   2   4   0 1075.69   67.69
  -2   4   0 1049.99   65.19
   2   4   0 1069.49   67.69
   2   4   0 1063.69   67.49
   2   4   0 1033.70   66.99
  -2   4   0 1096.29   65.89
  -2   4   0 1113.89   65.69
  -2   4   0 1060.99   65.29
   2   4   0 1090.39   61.29
   4  -4   0   55.19    9.50
  -4  -4   0   64.99   12.40
   4  -4   0   65.89    9.50
   4  -4   0   79.69   12.50
   4  -4   0   66.19   11.70
  -4  -4   0   68.89   12.70
  -4  -4   0   77.49   11.90
  -4  -4   0   54.69   10.60
   4  -4   0   60.89    6.20
   4  -4   0   87.19   13.90
  -4  -4   0   78.09   12.60
   4  -4   0   64.89    9.60
   4  -4   0   63.59    9.80
  -4  -4   0   60.69   12.00
   4   4   0   96.09   13.40
  -4   4   0   72.39   19.60
  -4   4   0   59.49    9.40
   4   4   0   67.59   12.20
  -4   4   0   50.69    9.30
   4   4   0   68.09   13.80
   4   4   0   53.99   11.50
  -4   4   0   83.59   10.90
   4   4   0   73.79    8.90
  -4   4   0   75.89   10.60
  -4   4   0   56.09   12.60
  -4   4   0   64.79   10.70
   4   4   0   56.89   11.20
   4   4   0   44.80    9.60
   4   4   0   60.79   11.10
   6  -4   0  842.92   55.99
   6  -4   0  855.11   54.89
   6  -4   0  909.91   57.19
   6  -4   0  867.51   56.09
   6  -4   0  861.31   58.29
  -6  -4   0  799.72   58.29
   6  -4   0  868.41   55.19
  -6  -4   0  897.51   58.69
  -6  -4   0  846.52   59.69
  -6  -4   0  879.11   56.19
  -6  -4   0  867.91   59.09
  -6  -4   0  840.02   58.79
   6  -4   0  795.82   69.19
  -6  -4   0  910.71   58.79
  -6   4   0  844.42   62.19
   6   4   0  863.11   54.79
   6   4   0  863.61   59.49
  -6   4   0  789.52   67.99
  -6   4   0  847.12   54.99
  -6   4   0  880.81   55.59
   6   4   0  870.91   58.99
   6   4   0  909.51   59.69
   6   4   0  892.41   56.69
   6   4   0  793.42   58.19
  -6   4   0  866.31   54.79
  -6   4   0  872.41   55.09
  -6   4   0  871.31   55.09
  -6   4   0  900.81   56.19
   8  -4   0  329.57   45.50
   8  -4   0  230.58   22.70
   8  -4   0  255.07   22.90
  -8  -4   0  284.67   27.00
  -8  -4   0  285.07   26.70
  -8  -4   0  264.57   30.90
  -8  -4   0  258.97   30.50
   8  -4   0  258.57   24.90
  -8  -4   0  279.67   25.10
   8  -4   0  276.07   23.50
  -8  -4   0  270.07   24.20
   8  -4   0  298.57   23.90
   8  -4   0  269.57   25.20
   8  -4   0  278.57   23.80
  -8  -4   0  212.68   27.00
   8   4   0  268.87   30.20
   8   4   0  304.97   34.20
   8   4   0  273.87   26.10
  -8   4   0  221.18   36.30
  -8   4   0  227.08   22.20
  -8   4   0  281.27   23.90
   8   4   0  303.77   24.60
  -8   4   0  284.27   23.40
   8   4   0  318.37   28.20
   8   4   0  290.27   31.30
  -8   4   0  258.37   23.20
  -8   4   0  247.58   23.50
  -8   4   0  230.58   33.90
   8   4   0  306.77   27.90
  -8   4   0  284.77   23.20
 -10  -4   0  525.95   44.80
 -10  -4   0  540.05   45.10
 -10  -4   0  607.04   46.70
  10  -4   0  539.65   40.50
  10  -4   0  521.75   42.00
  10  -4   0  562.44   40.50
 -10  -4   0  560.44   45.10
 -10  -4   0  612.44   42.80
 -10  -4   0  639.84   51.69
  10  -4   0  474.95   40.20
  10  -4   0  587.64   41.60
  10  -4   0  490.65   58.69
  10  -4   0  565.14   43.70
  10  -4   0  560.84   40.00
 -10  -4   0  556.04   41.70
  10   4   0  510.75   44.10
 -10   4   0  582.64   42.00
  10   4   0  507.35   44.20
 -10   4   0  558.74   40.70
 -10   4   0  495.85   51.49
 -10   4   0  556.64   40.80
  10   4   0  582.64   46.10
  10   4   0  561.64   44.90
 -10   4   0  535.75   38.80
 -10   4   0  579.64   41.80
  10   4   0  581.04   43.00
  10   4   0  539.55   45.10
  10   4   0  620.84   43.30
 -10   4   0  511.35   40.90
  12  -4   0  571.54   68.29
  12  -4   0  588.94   43.80
 -12  -4   0  606.84   48.60
  12  -4   0  575.54   46.70
  12  -4   0  522.95   40.50
 -12  -4   0  617.84   49.80
  12  -4   0  584.84   44.10
 -12  -4   0  599.14   47.80
  12  -4   0  613.54   49.60
 -12  -4   0  588.44   43.80
 -12  -4   0  518.05   47.00
  12  -4   0  542.45   40.00
 -12  -4   0  584.44   47.80
 -12  -4   0  598.94   45.50
  12  -4   0  559.04   43.50
  12  -4   0  564.04   42.90
  12   4   0  624.94   55.39
 -12   4   0  525.65   43.60
 -12   4   0  401.06   53.39
  12   4   0  573.34   48.20
 -12   4   0  607.34   40.70
 -12   4   0  544.65   43.20
  12   4   0  538.45   44.40
 -12   4   0  582.44   45.60
 -12   4   0  518.85   43.30
  12   4   0  580.44   46.10
  12   4   0  595.64   48.60
  12   4   0  577.64   47.50
  12   4   0  647.84   49.60
 -12   4   0  408.16   59.09
 -14  -4   0   62.59   16.50
  14  -4   0   96.99   18.50
  14  -4   0   63.99   15.30
  14  -4   0   86.09   17.10
 -14  -4   0   64.19   17.80
 -14  -4   0  115.89   23.10
 -14  -4   0   67.59   14.00
  14  -4   0   78.09   18.70
  14  -4   0   90.39   29.00
  14  -4   0   83.19   20.60
 -14  -4   0   73.19   17.10
  14  -4   0   84.89   14.50
  14  -4   0   80.69    9.60
 -14  -4   0   60.09   16.60
 -14  -4   0   34.60   13.70
  14  -4   0  102.59   19.40
 -14   4   0   87.89   18.60
  14   4   0   73.29   16.70
 -14   4   0   95.99   18.30
 -14   4   0   76.39   23.80
  14   4   0   56.39   16.30
 -14   4   0  101.59   14.80
 -14   4   0   67.59   15.80
  14   4   0  124.79   22.50
 -14   4   0   82.49   16.60
  14   4   0   74.89   18.60
  14   4   0   83.99   19.60
 -14   4   0  138.99   33.70
  14   4   0   88.59   20.80
  14   4   0  106.29   21.40
 -16  -4   0   78.89   21.10
  16  -4   0   71.09   10.10
 -16  -4   0   61.19   14.00
 -16  -4   0   89.79   21.80
  16  -4   0   72.79   19.00
  16  -4   0   55.29   15.10
 -16  -4   0   57.89   15.50
  16  -4   0   40.70   15.20
  16  -4   0   69.79   17.00
 -16  -4   0   59.69   17.00
  16  -4   0   84.49   19.30
 -16  -4   0   70.59   20.40
 -16  -4   0   65.29   17.40
  16  -4   0   46.70   16.40
 -16   4   0   65.59   18.40
  16   4   0   77.09   20.40
  16   4   0   89.79   21.20
  16   4   0   69.99   19.10
 -16   4   0   66.69   23.10
 -16   4   0   66.89   25.00
  16   4   0   40.60   14.60
 -16   4   0  114.79   20.80
 -16   4   0   73.29   12.40
  16   4   0   75.39   18.60
 -16   4   0   96.89   19.50
  16   4   0   49.40   17.20
 -16   4   0   77.49   18.40
  16   4   0  120.29   26.00
  18  -4   0  124.49   23.80
 -18  -4   0   99.09   26.10
 -18  -4   0   85.99   21.70
 -18  -4   0  126.59   28.90
 -18  -4   0  126.49   27.20
  18  -4   0  107.99   22.40
 -18  -4   0  119.19   20.70
 -18  -4   0   76.89   22.00
  18  -4   0  102.99   13.70
  18  -4   0   79.59   18.80
  18  -4   0   89.59   22.20
  18  -4   0  135.29   24.80
  18  -4   0   94.09   24.40
 -18  -4   0  107.69   25.40
  18   4   0  111.19   27.00
 -18   4   0   98.09   21.90
  18   4   0  167.68   38.90
 -18   4   0  125.69   23.50
  18   4   0   91.19   22.70
  18   4   0   97.59   24.00
  18   4   0   94.09   22.80
 -18   4   0   93.39   22.10
 -18   4   0  116.59   16.20
  18   4   0  142.09   28.00
 -18   4   0  159.48   38.70
  18   4   0  105.19   26.70
 -18   4   0  128.79   33.50
 -18   4   0  105.59   22.00
 -20  -4   0   92.19   18.80
  20  -4   0  123.99   15.70
 -20  -4   0  146.09   31.80
 -20  -4   0   77.09   19.60
 -20  -4   0  131.99   30.20
 -20  -4   0  100.69   16.50
  20  -4   0   79.89   22.60
  20  -4   0  117.09   23.50
 -20  -4   0  158.78   32.80
  20  -4   0   84.09   20.60
 -20  -4   0   97.19   24.80
 -20  -4   0   90.49   28.40
  20   4   0   62.99   23.80
  20   4   0  106.89   25.40
 -20   4   0  117.59   15.90
 -20   4   0  118.09   45.30
  20   4   0  107.99   26.70
 -20   4   0   76.89   19.70
  20   4   0  100.49   25.70
  20   4   0   69.09   21.60
 -20   4   0  141.39   34.70
 -20   4   0  127.29   25.10
  20   4   0  120.49   28.50
  22  -4   0  207.88   18.50
 -22  -4   0  149.99   36.30
  22  -4   0  190.78   33.90
 -22  -4   0  144.59   32.70
  22  -4   0  141.19   33.70
  22  -4   0  186.78   30.30
 -22  -4   0  113.69   28.50
 -22  -4   0  208.78   38.10
  22  -4   0  207.88   35.90
 -22  -4   0  194.38   27.30
 -22  -4   0  172.88   21.30
 -22   4   0  195.58   33.30
  22   4   0  201.88   39.30
  22   4   0  145.79   32.60
  22   4   0  142.59   29.60
 -22   4   0  171.48   16.00
 -22   4   0  197.98   34.60
 -22   4   0  148.79   40.90
  22   4   0  160.48   37.80
  -1  -5   0  133.79   17.30
  -1  -5   0  119.39   16.80
   1  -5   0  171.78   21.20
  -1  -5   0  161.18   19.90
  -1  -5   0  125.39   16.80
   1  -5   0  133.79   18.20
  -1  -5   0  132.19   12.90
   1  -5   0  171.08   18.40
  -1  -5   0  122.89   17.70
   1  -5   0  125.39   15.80
   1  -5   0  130.79   16.50
  -1  -5   0  126.79   17.70
  -1  -5   0  117.89   15.90
   1  -5   0  127.09   15.50
   1   5   0  158.48   18.40
   1   5   0  194.58   20.40
  -1   5   0  171.08   18.40
   1   5   0  134.19   17.50
  -1   5   0  167.48   17.50
  -1   5   0  147.79   16.80
   1   5   0  143.89   20.30
  -1   5   0  159.48   20.70
  -1   5   0  189.68   32.10
  -1   5   0  157.48   17.30
   1   5   0  160.48   18.80
  -1   5   0   98.59   16.00
  -3  -5   0  185.38   22.90
  -3  -5   0  178.18   12.90
   3  -5   0  181.98   16.70
  -3  -5   0  196.08   23.20
   3  -5   0  151.98   13.90
   3  -5   0  147.39   13.30
  -3  -5   0  179.68   23.70
  -3  -5   0  114.59   17.50
   3  -5   0  191.28   19.60
  -3  -5   0  197.98   22.00
  -3  -5   0  122.59   17.00
   3  -5   0  153.48   21.30
  -3  -5   0  202.18   22.60
   3  -5   0  143.89   19.10
  -3   5   0  190.58   19.20
   3   5   0  134.19   19.20
   3   5   0  151.68   20.20
  -3   5   0  162.28   22.10
  -3   5   0  163.78   14.30
  -3   5   0  148.99   28.50
   3   5   0  153.38   20.20
   3   5   0  152.28   18.90
   3   5   0  152.98   19.70
  -3   5   0  164.58   15.60
   3   5   0  191.58   21.70
  -3   5   0  150.98   18.10
  -3   5   0  145.69   17.20
   3   5   0  193.98   22.30
  -3   5   0  201.98   23.30
   5  -5   0  544.25   38.80
  -5  -5   0  564.04   43.00
   5  -5   0  591.94   39.60
  -5  -5   0  607.74   43.90
   5  -5   0  559.44   39.70
  -5  -5   0  604.14   43.80
   5  -5   0  548.55   39.50
  -5  -5   0  638.24   44.00
   5  -5   0  566.74   41.90
  -5  -5   0  579.04   44.40
   5  -5   0  593.24   43.70
  -5  -5   0  599.34   43.20
  -5  -5   0  582.14   41.00
   5  -5   0  563.14   34.70
   5  -5   0  578.04   41.60
   5   5   0  541.25   40.70
   5   5   0  571.84   37.30
   5   5   0  544.15   42.80
  -5   5   0  639.84   46.30
  -5   5   0  604.34   39.80
   5   5   0  551.64   43.50
   5   5   0  522.15   42.40
  -5   5   0  633.64   40.10
  -5   5   0  576.74   35.10
   5   5   0  599.94   44.00
   5   5   0  556.64   42.80
  -5   5   0  577.34   39.40
  -5   5   0  622.74   49.20
   5   5   0  562.84   43.00
  -5   5   0  537.55   41.20
  -5   5   0  532.35   53.19
  -7  -5   0  606.04   50.09
  -7  -5   0  611.44   48.70
  -7  -5   0  698.63   50.79
   7  -5   0  708.43   47.60
   7  -5   0  636.84   45.00
  -7  -5   0  702.83   47.00
   7  -5   0  691.73   45.70
   7  -5   0  646.34   47.60
   7  -5   0  662.73   46.00
   7  -5   0  644.04   52.79
   7  -5   0  660.73   45.20
  -7  -5   0  750.72   50.19
  -7  -5   0  684.73   49.99
  -7  -5   0  643.14   48.50
   7  -5   0  656.73   44.50
  -7   5   0  644.94   53.19
  -7   5   0  663.43   45.10
   7   5   0  670.33   50.09
  -7   5   0  696.13   62.49
   7   5   0  647.04   50.29
   7   5   0  607.84   44.10
   7   5   0  708.13   47.70
   7   5   0  653.63   49.99
   7   5   0  646.34   49.20
  -7   5   0  652.33   45.10
  -7   5   0  695.23   45.70
  -7   5   0  643.14   46.60
   7   5   0  649.43   49.80
  -9  -5   0  304.77   36.80
   9  -5   0  362.86   30.10
   9  -5   0  369.36   30.60
   9  -5   0  329.57   27.70
  -9  -5   0  321.57   30.40
   9  -5   0  400.06   64.69
  -9  -5   0  362.26   33.30
   9  -5   0  314.37   28.10
   9  -5   0  338.47   28.00
  -9  -5   0  332.27   32.90
   9  -5   0  313.57   27.80
   9  -5   0  354.46   28.90
  -9  -5   0  349.67   32.50
   9  -5   0  371.76   32.50
  -9  -5   0  286.97   34.90
  -9  -5   0  318.67   29.30
  -9   5   0  228.98   40.60
   9   5   0  339.67   31.80
  -9   5   0  344.77   28.40
   9   5   0  346.07   39.00
   9   5   0  341.07   37.70
   9   5   0  328.87   28.70
  -9   5   0  356.86   28.30
  -9   5   0  369.66   28.80
   9   5   0  360.06   30.60
   9   5   0  355.66   33.60
  -9   5   0  375.16   29.30
  -9   5   0  316.77   41.40
  -9   5   0  353.46   28.90
   9   5   0  344.27   33.50
  -9   5   0  297.57   34.80
  11  -5   0  246.68   45.30
  11  -5   0  285.77   25.00
  11  -5   0  255.97   29.00
  11  -5   0  269.47   24.00
 -11  -5   0  223.08   31.60
 -11  -5   0  275.27   30.30
  11  -5   0  247.48   24.50
 -11  -5   0  251.57   32.90
  11  -5   0  256.57   28.60
 -11  -5   0  244.38   33.50
  11  -5   0  244.88   31.20
 -11  -5   0  220.38   27.90
 -11  -5   0  246.88   33.10
 -11  -5   0  290.47   36.20
 -11   5   0  272.97   23.80
  11   5   0  238.58   32.30
 -11   5   0  245.38   24.00
 -11   5   0  259.17   24.50
  11   5   0  278.77   34.80
  11   5   0  215.68   26.80
  11   5   0  255.57   34.30
 -11   5   0  215.68   26.40
  11   5   0  203.78   29.40
  11   5   0  210.78   30.50
 -11   5   0  264.07   44.00
 -11   5   0  314.27   46.10
  11   5   0  281.57   31.60
 -11   5   0  209.58   26.30
 -11   5   0  205.88   26.10
  13  -5   0  180.48   24.70
  13  -5   0  178.08   21.80
 -13  -5   0  143.79   25.20
  13  -5   0  147.69   22.50
  13  -5   0  134.19   22.50
 -13  -5   0  234.38   34.20
  13  -5   0   71.49   19.50
 -13  -5   0  128.99   25.50
 -13  -5   0  151.08   22.80
 -13  -5   0  163.78   27.30
  13  -5   0  156.28   22.10
 -13  -5   0  104.99   22.30
 -13  -5   0  135.19   22.50
  13  -5   0  186.28   23.20
  13  -5   0  153.78   22.50
 -13   5   0  190.48   36.30
  13   5   0  193.68   30.00
  13   5   0  178.78   25.70
 -13   5   0  144.89   22.30
 -13   5   0  141.49   22.20
 -13   5   0  153.98   22.60
 -13   5   0  175.18   24.30
  13   5   0  210.68   29.20
 -13   5   0  140.79   21.20
  13   5   0  135.89   25.90
  13   5   0  162.58   27.00
 -13   5   0  112.59   29.90
  13   5   0  139.79   24.40
  13   5   0  139.59   26.00
 -13   5   0  175.38   21.80
 -15  -5   0   70.49   21.30
  15  -5   0   75.29   14.70
  15  -5   0   77.09   17.70
  15  -5   0   82.89   20.80
 -15  -5   0   80.49   21.30
 -15  -5   0   65.69   19.50
  15  -5   0   70.39   14.30
 -15  -5   0   93.99   18.50
  15  -5   0   97.99   22.90
  15  -5   0   51.39   15.10
 -15  -5   0   75.89   16.60
  15  -5   0   60.69   15.40
 -15  -5   0   64.19   17.60
 -15  -5   0   84.69   21.80
  15  -5   0   87.29   17.10
 -15   5   0   97.39   19.40
 -15   5   0   82.99   17.10
  15   5   0   80.29   21.90
  15   5   0  100.39   31.50
  15   5   0   90.49   19.90
  15   5   0   60.59   17.60
 -15   5   0   84.09   17.70
 -15   5   0   91.49   15.20
 -15   5   0   71.59   25.60
  15   5   0   70.09   19.30
  15   5   0   53.49   17.50
 -15   5   0   59.59   15.90
 -15   5   0   46.00   15.10
  15   5   0  109.19   21.80
 -15   5   0   64.69   23.40
  17  -5   0  202.88   28.40
  17  -5   0  174.48   27.30
  17  -5   0  166.18   28.10
 -17  -5   0  150.28   27.00
  17  -5   0  169.68   30.30
 -17  -5   0  183.08   33.80
 -17  -5   0  172.68   32.10
 -17  -5   0  176.78   32.90
 -17  -5   0  146.09   24.00
 -17  -5   0  239.68   37.20
  17  -5   0  217.58   30.50
  17  -5   0  179.18   32.50
 -17  -5   0  234.48   38.90
  17   5   0  141.79   26.60
  17   5   0  119.99   24.00
 -17   5   0  167.38   26.40
  17   5   0  219.78   36.20
  17   5   0  162.08   28.00
  17   5   0  259.47   39.20
  17   5   0  164.88   30.90
 -17   5   0  232.38   45.20
  17   5   0  119.49   26.70
 -17   5   0  112.59   30.30
  17   5   0  163.28   31.40
 -17   5   0  196.18   23.30
 -17   5   0  147.39   24.40
 -17   5   0  138.69   29.40
 -17   5   0  113.59   22.60
  19  -5   0  151.28   27.90
  19  -5   0  144.19   30.70
  19  -5   0  151.98   27.70
 -19  -5   0  140.99   23.70
 -19  -5   0  200.38   36.50
  19  -5   0  158.88   27.70
  19  -5   0  181.48   29.00
 -19  -5   0  217.58   40.20
 -19  -5   0  164.58   30.20
 -19  -5   0  174.48   34.60
 -19  -5   0  193.48   34.80
 -19  -5   0  138.69   30.50
  19   5   0  130.99   29.70
  19   5   0  124.49   26.50
 -19   5   0  160.68   39.50
 -19   5   0  172.48   21.10
  19   5   0  173.28   30.50
 -19   5   0  154.78   26.50
  19   5   0  184.68   32.50
 -19   5   0  161.88   27.60
  19   5   0  160.18   33.10
 -19   5   0   78.29   28.40
  19   5   0  128.69   26.60
  21  -5   0  165.18   27.60
  21  -5   0  133.29   41.00
 -21  -5   0  162.48   23.40
 -21  -5   0  242.38   44.80
  21  -5   0  123.69   29.30
 -21  -5   0  169.68   35.20
  21  -5   0  163.38   41.10
 -21  -5   0  179.68   37.50
 -21  -5   0  145.99   31.00
 -21  -5   0  113.39   21.60
  21  -5   0  173.88   36.10
  21   5   0  180.08   34.80
 -21   5   0  174.88   20.30
 -21   5   0  144.69   36.00
 -21   5   0  117.69   36.10
  21   5   0  109.09   29.20
  21   5   0  131.19   34.50
 -21   5   0  150.78   28.10
   0  -6   0   67.99   13.00
   0  -6   0   64.09   11.90
   0  -6   0   90.79   16.10
   0  -6   0   85.29   14.20
   0  -6   0   98.99   15.20
   0  -6   0   87.29   14.40
   0  -6   0   92.69   16.10
   0   6   0   95.59   13.80
   0   6   0   86.89   13.90
   0   6   0   68.99   14.30
   0   6   0   91.09   14.50
   0   6   0   73.99   12.70
   0   6   0  112.99   15.80
   2  -6   0  858.81   55.09
  -2  -6   0  877.51   60.99
   2  -6   0  874.61   56.79
  -2  -6   0  822.12   57.69
  -2  -6   0  848.52   52.09
  -2  -6   0  845.02   58.49
   2  -6   0  884.11   50.29
  -2  -6   0  800.32   56.89
  -2  -6   0  858.91   57.89
   2  -6   0  897.21   56.99
   2  -6   0  888.01   56.29
   2  -6   0  815.12   59.59
   2  -6   0  895.51   59.99
  -2  -6   0  935.11   59.29
   2  -6   0  857.81   55.99
  -2  -6   0  835.32   58.89
   2   6   0  867.81   58.59
  -2   6   0  843.52   55.89
  -2   6   0  910.81   57.89
   2   6   0  886.51   58.39
   2   6   0  838.32   58.39
  -2   6   0  889.01   60.49
  -2   6   0  872.41   59.79
  -2   6   0  803.62   55.69
   2   6   0  785.42   57.69
  -2   6   0  833.82   71.19
  -2   6   0  855.31   56.39
  -2   6   0  882.01   55.59
  -4  -6   0  337.47   30.30
  -4  -6   0  320.17   29.70
   4  -6   0  328.87   25.30
   4  -6   0  346.57   26.50
  -4  -6   0  313.47   28.30
   4  -6   0  338.17   23.30
  -4  -6   0  314.97   28.80
   4  -6   0  304.17   25.90
   4  -6   0  317.57   28.60
   4  -6   0  328.97   25.70
  -4  -6   0  293.97   27.80
  -4  -6   0  310.47   28.50
   4  -6   0  376.36   23.70
  -4  -6   0  326.87   27.70
   4  -6   0  272.27   28.20
  -4   6   0  355.46   29.60
   4   6   0  324.57   29.10
   4   6   0  299.47   28.70
  -4   6   0  220.58   39.60
   4   6   0  307.97   28.10
  -4   6   0  282.47   24.80
  -4   6   0  317.77   25.40
   4   6   0  284.37   27.50
   4   6   0  313.17   21.00
  -4   6   0  291.17   24.80
   4   6   0  322.07   28.90
  -4   6   0  315.87   29.60
   4   6   0  308.07   20.80
   4   6   0  317.17   30.10
   4   6   0  281.97   27.60
  -4   6   0  333.77   23.40
  -6  -6   0    9.30    6.70
   6  -6   0    8.80    6.40
   6  -6   0   22.30    7.40
  -6  -6   0   20.30    8.60
   6  -6   0    9.10    5.00
   6  -6   0   14.70    6.30
  -6  -6   0   14.30    7.50
   6  -6   0   20.50    4.00
  -6  -6   0   23.50   10.00
  -6  -6   0    5.80    6.00
  -6  -6   0   16.30    8.90
  -6  -6   0   17.60    7.50
   6  -6   0   13.30    6.20
   6  -6   0   17.20   10.00
   6  -6   0   14.00    6.60
  -6   6   0   29.40    9.30
  -6   6   0   21.10    7.30
   6   6   0   29.20    9.40
  -6   6   0    9.70    6.10
   6   6   0   18.30    8.10
   6   6   0   19.20    7.90
  -6   6   0   13.90   13.40
  -6   6   0    9.80    7.90
  -6   6   0   15.50    6.20
   6   6   0   17.10    8.20
   6   6   0   15.90    5.50
   6   6   0   18.20    8.30
  -6   6   0   30.20    8.10
   6   6   0   30.50   10.30
  -8  -6   0  433.06   35.80
  -8  -6   0  454.85   38.40
   8  -6   0  461.75   34.00
  -8  -6   0  390.76   38.00
  -8  -6   0  454.85   38.30
  -8  -6   0  433.46   38.60
   8  -6   0  446.76   34.00
   8  -6   0  429.86   35.60
   8  -6   0  442.06   34.60
  -8  -6   0  397.06   38.00
   8  -6   0  421.36   32.90
   8  -6   0  374.86   37.00
   8  -6   0  428.66   33.60
   8  -6   0  409.46   37.00
  -8  -6   0  464.25   40.50
   8   6   0  519.95   40.60
  -8   6   0  308.47   50.59
  -8   6   0  409.46   40.90
  -8   6   0  416.06   35.20
   8   6   0  462.15   38.90
   8   6   0  514.65   41.00
   8   6   0  476.85   33.40
  -8   6   0  422.56   33.20
  -8   6   0  405.56   33.30
  -8   6   0  404.06   33.10
   8   6   0  425.26   39.30
  -8   6   0  464.35   34.30
   8   6   0  453.65   36.60
   8   6   0  473.95   40.30
 -10  -6   0  389.36   46.90
  10  -6   0  498.35   36.70
  10  -6   0  440.36   35.40
  10  -6   0  429.66   39.40
 -10  -6   0  354.66   43.50
 -10  -6   0  431.16   40.80
 -10  -6   0  406.56   39.70
 -10  -6   0  423.36   38.60
  10  -6   0  457.45   35.10
  10  -6   0  442.16   36.40
  10  -6   0  429.46   37.90
 -10  -6   0  474.15   38.20
 -10  -6   0  425.86   40.70
  10  -6   0  438.16   35.20
 -10   6   0  443.96   35.30
 -10   6   0  493.65   65.19
 -10   6   0  508.45   58.09
  10   6   0  423.76   40.80
 -10   6   0  433.66   36.00
  10   6   0  465.65   36.20
 -10   6   0  449.46   35.70
  10   6   0  443.76   40.70
 -10   6   0  462.65   36.00
 -10   6   0  437.56   35.10
  10   6   0  422.86   51.49
  10   6   0  414.86   39.90
  10   6   0  509.15   42.40
  10   6   0  453.65   38.00
 -12  -6   0   70.09   19.30
 -12  -6   0  103.59   19.10
  12  -6   0   94.09   16.30
  12  -6   0  119.29   18.70
  12  -6   0   82.59   17.30
  12  -6   0   80.19   17.20
 -12  -6   0   82.49   19.30
  12  -6   0   94.99   16.50
  12  -6   0  104.79   19.20
 -12  -6   0  101.49   21.20
 -12  -6   0  118.79   23.40
 -12  -6   0   81.19   16.30
 -12  -6   0   77.89   19.80
  12   6   0   75.99   19.70
 -12   6   0   78.79   25.90
 -12   6   0  111.59   18.50
  12   6   0   74.89   19.80
  12   6   0   52.79   16.40
 -12   6   0   90.09   16.70
  12   6   0  136.99   22.70
  12   6   0  107.39   23.30
  12   6   0  115.19   20.10
 -12   6   0  101.49   17.30
 -12   6   0   93.79   16.20
  12   6   0  104.29   22.40
 -12   6   0   81.89   17.20
 -12   6   0   72.69   23.00
 -12   6   0   89.19   16.80
  14  -6   0  405.76   37.00
  14  -6   0  378.16   46.90
  14  -6   0  401.86   36.90
 -14  -6   0  380.36   46.20
 -14  -6   0  422.96   49.99
 -14  -6   0  432.86   50.69
  14  -6   0  434.96   35.60
  14  -6   0  409.86   37.20
  14  -6   0  388.36   35.00
 -14  -6   0  377.16   37.90
  14  -6   0  376.66   35.70
 -14  -6   0  289.47   42.50
 -14  -6   0  532.35   57.29
  14  -6   0  322.67   41.60
 -14  -6   0  415.56   38.70
 -14   6   0  499.95   38.60
  14   6   0  434.36   51.49
 -14   6   0  338.77   56.99
 -14   6   0  439.56   61.29
 -14   6   0  436.66   37.80
 -14   6   0  436.26   37.00
 -14   6   0  415.96   35.00
  14   6   0  419.96   71.49
  14   6   0  396.16   48.60
  14   6   0  407.66   38.40
  14   6   0  516.25   56.09
  14   6   0  414.86   51.09
 -14   6   0  421.66   37.40
  14   6   0  463.35   40.10
  16  -6   0  320.07   30.50
 -16  -6   0  363.16   47.50
 -16  -6   0  315.47   43.30
 -16  -6   0  339.67   47.30
  16  -6   0  345.77   46.00
  16  -6   0  315.37   37.70
 -16  -6   0  337.47   46.00
 -16  -6   0  347.37   39.40
 -16  -6   0  355.86   46.80
  16  -6   0  284.87   34.80
  16  -6   0  366.76   34.10
  16  -6   0  293.67   30.70
  16  -6   0  293.97   36.30
 -16  -6   0  275.77   36.80
 -16   6   0  375.66   57.89
  16   6   0  353.26   46.80
  16   6   0  264.57   42.30
 -16   6   0  324.77   31.10
 -16   6   0  337.27   37.90
  16   6   0  352.26   42.60
 -16   6   0  333.97   45.80
  16   6   0  276.97   41.80
  16   6   0  324.97   45.20
 -16   6   0  299.37   40.90
 -16   6   0  328.07   57.69
 -16   6   0  321.77   37.80
  16   6   0  359.26   41.80
  16   6   0  259.27   39.60
  18  -6   0   83.59   19.80
 -18  -6   0   97.39   21.00
 -18  -6   0  104.99   25.40
 -18  -6   0   92.49   24.70
  18  -6   0   91.29   20.40
 -18  -6   0   54.59   15.50
  18  -6   0   44.30   16.80
 -18  -6   0   74.29   21.60
 -18  -6   0  123.49   28.50
  18  -6   0   99.39   21.10
  18  -6   0   67.69   16.70
 -18   6   0   90.79   18.60
 -18   6   0   43.70   19.10
  18   6   0  122.59   25.70
  18   6   0   74.49   22.30
 -18   6   0   75.09   17.40
  18   6   0   80.39   21.50
 -18   6   0   91.79   28.10
  18   6   0   68.49   20.20
  18   6   0  106.79   25.80
 -20  -6   0   85.29   18.70
  20  -6   0   74.99   23.20
 -20  -6   0   47.00   19.50
  20  -6   0   74.39   18.60
  20  -6   0   75.99   19.30
 -20  -6   0   59.49   20.10
  20  -6   0   57.19   16.90
 -20  -6   0   90.39   26.50
 -20  -6   0   99.69   27.40
 -20  -6   0   92.09   26.90
  20  -6   0   64.59   19.60
  20   6   0   52.19   20.30
 -20   6   0  112.49   54.59
  20   6   0  134.89   30.10
 -20   6   0  103.79   21.10
 -20   6   0   91.09   20.80
 -20   6   0   80.19   17.80
  20   6   0   87.29   21.50
  20   6   0   61.89   23.60
  20   6   0   89.29   22.60
 -20   6   0   49.60   22.90
   1  -7   0  496.75   44.70
   1  -7   0  608.14   43.10
  -1  -7   0  611.64   44.40
  -1  -7   0  539.25   42.50
   1  -7   0  585.74   45.60
  -1  -7   0  556.44   46.20
  -1  -7   0  647.94   45.60
  -1  -7   0  638.64   44.50
   1  -7   0  571.84   42.70
  -1  -7   0  569.64   44.10
   1  -7   0  637.94   43.40
   1  -7   0  582.44   43.00
  -1   7   0  534.15   45.20
  -1   7   0  571.54   42.50
   1   7   0  601.54   47.50
  -1   7   0  615.34   41.30
  -1   7   0  530.95   69.39
  -1   7   0  588.04   42.60
   1   7   0  608.44   44.30
   1   7   0  580.34   43.80
   1   7   0  552.94   42.80
  -1   7   0  538.25   41.80
  -1   7   0  614.74   42.80
   1   7   0  622.24   44.40
  -1   7   0  557.34   42.50
   3  -7   0  139.89   11.30
   3  -7   0  111.69   16.90
  -3  -7   0  120.59   20.60
  -3  -7   0  130.79   21.40
  -3  -7   0  116.79   19.20
   3  -7   0  137.49   18.90
   3  -7   0  149.69   23.90
   3  -7   0  134.19   18.80
  -3  -7   0  136.39   20.00
  -3  -7   0  139.29   21.90
  -3  -7   0  137.79   19.80
   3  -7   0  121.79   17.60
   3  -7   0  138.69   17.30
   3  -7   0  151.38   22.50
  -3   7   0  161.98   18.00
  -3   7   0  149.19   21.50
   3   7   0  145.99   21.20
  -3   7   0  158.58   19.50
  -3   7   0  146.69   18.40
  -3   7   0  158.98   29.30
   3   7   0  133.89   22.70
  -3   7   0   97.49   27.10
  -3   7   0  161.98   20.10
   3   7   0  115.79   23.50
  -3   7   0  159.78   23.20
   3   7   0  127.29   19.80
   3   7   0  110.19   18.10
   3   7   0  120.49   19.60
  -5  -7   0  643.54   52.29
  -5  -7   0  680.93   50.49
  -5  -7   0  774.02   55.39
   5  -7   0  700.63   48.40
   5  -7   0  714.43   49.00
   5  -7   0  675.33   48.40
  -5  -7   0  691.53   52.99
   5  -7   0  690.93   44.60
   5  -7   0  782.62   55.89
  -5  -7   0  733.73   55.19
   5  -7   0  733.73   45.50
  -5  -7   0  678.83   52.89
   5  -7   0  718.13   48.20
   5  -7   0  689.73   52.79
  -5  -7   0  674.23   51.99
   5   7   0  799.82   54.49
   5   7   0  692.93   51.69
   5   7   0  727.23   53.39
   5   7   0  715.63   54.69
  -5   7   0  695.83   44.60
  -5   7   0  616.54   75.69
  -5   7   0  734.33   48.80
   5   7   0  707.33   42.60
  -5   7   0  692.33   48.40
  -5   7   0  673.23   52.49
  -5   7   0  690.63   48.70
   5   7   0  635.54   51.69
   5   7   0  710.43   42.50
  -5   7   0  698.63   48.40
  -5   7   0  623.54   53.09
   5   7   0  688.83   53.59
  -7  -7   0  559.24   45.90
   7  -7   0  540.15   42.50
   7  -7   0  452.55   37.60
  -7  -7   0  488.35   43.30
   7  -7   0  512.75   37.30
  -7  -7   0  503.25   43.50
   7  -7   0  435.06   43.40
  -7  -7   0  503.85   43.50
   7  -7   0  516.05   37.50
   7  -7   0  500.35   43.20
  -7  -7   0  543.25   40.80
   7  -7   0  560.44   39.00
  -7  -7   0  508.05   32.50
  -7  -7   0  495.95   42.40
   7  -7   0  471.55   37.70
  -7  -7   0  443.46   42.00
  -7   7   0  517.15   38.30
   7   7   0  495.75   44.00
   7   7   0  508.65   41.30
  -7   7   0  516.95   41.90
   7   7   0  489.95   42.90
  -7   7   0  488.55   45.30
   7   7   0  578.94   45.20
  -7   7   0  493.05   38.00
  -7   7   0  499.85   37.70
  -7   7   0  490.85   37.60
   7   7   0  535.95   35.40
   7   7   0  507.75   42.60
   7   7   0  512.55   43.20
  -7   7   0  475.55   63.89
   9  -7   0   14.00   10.20
   9  -7   0   15.70    7.80
  -9  -7   0   21.30    8.70
  -9  -7   0    2.40    6.70
   9  -7   0   12.70    8.10
  -9  -7   0   11.10    8.20
  -9  -7   0   18.80   10.20
   9  -7   0    6.70    5.70
   9  -7   0    6.30    5.80
  -9  -7   0   12.10    9.20
   9  -7   0   11.50    6.70
   9  -7   0   24.00    9.50
  -9  -7   0   16.50    9.30
  -9  -7   0   19.20   10.30
   9  -7   0   11.90    6.60
  -9   7   0   16.20    7.70
  -9   7   0   33.90   10.70
  -9   7   0    3.10    8.90
  -9   7   0    8.40    6.10
   9   7   0    7.40    8.40
  -9   7   0   12.10    6.80
  -9   7   0   14.20    7.40
   9   7   0   11.00    7.70
   9   7   0    8.10    7.80
   9   7   0    2.50    5.10
   9   7   0    8.50    5.80
   9   7   0    6.60    7.60
  -9   7   0   14.80   17.50
 -11  -7   0   98.69   22.30
  11  -7   0   72.49   15.30
  11  -7   0   75.49   16.40
  11  -7   0   63.49   14.20
 -11  -7   0  100.99   21.50
  11  -7   0   83.59   16.40
  11  -7   0   77.29   14.60
 -11  -7   0   45.40   15.60
  11  -7   0  106.59   20.30
  11  -7   0   85.79   16.10
 -11  -7   0   71.39   18.20
 -11  -7   0   67.49   16.30
 -11  -7   0   91.89   16.80
 -11  -7   0   65.49   18.20
  11   7   0   41.20   15.30
  11   7   0   91.29   20.80
 -11   7   0   39.50   11.40
 -11   7   0   76.59   15.20
 -11   7   0   73.99   15.50
 -11   7   0   86.89   16.50
 -11   7   0   87.99   16.30
  11   7   0   53.39   16.60
  11   7   0   89.89   16.00
  11   7   0   45.90   14.60
 -11   7   0   43.20   19.20
 -11   7   0   66.79   25.80
  11   7   0   90.89   18.90
  11   7   0   67.79   18.30
 -13  -7   0  247.08   36.30
  13  -7   0  275.97   30.30
 -13  -7   0  166.98   31.20
 -13  -7   0  245.48   31.80
  13  -7   0  256.67   29.70
  13  -7   0  208.78   28.00
  13  -7   0  227.18   29.20
 -13  -7   0  227.28   34.10
  13  -7   0  287.37   32.00
 -13  -7   0  267.27   35.30
  13  -7   0  263.77   33.40
 -13  -7   0  267.37   39.40
 -13  -7   0  161.58   31.00
  13  -7   0  228.88   32.50
 -13   7   0  273.67   30.40
 -13   7   0  200.98   36.60
  13   7   0  263.77   38.30
  13   7   0  236.98   31.70
 -13   7   0  193.38   26.60
  13   7   0  257.97   37.20
  13   7   0  240.78   36.40
 -13   7   0  213.68   45.50
 -13   7   0  230.38   29.10
  13   7   0  229.08   30.40
 -13   7   0  235.38   29.20
  13   7   0  292.87   41.40
 -13   7   0  234.58   29.20
  13   7   0  325.97   42.60
  15  -7   0  109.49   21.30
  15  -7   0  117.89   21.10
  15  -7   0  142.89   23.00
  15  -7   0  126.39   20.80
 -15  -7   0  145.29   25.90
 -15  -7   0  125.09   23.00
 -15  -7   0  123.19   26.30
  15  -7   0  144.99   24.50
 -15  -7   0  135.09   29.40
  15  -7   0  144.89   24.80
 -15  -7   0  120.59   39.90
  15  -7   0  128.69   22.00
  15  -7   0   81.49   22.60
 -15  -7   0  121.69   28.40
 -15  -7   0  138.59   28.00
 -15   7   0  100.79   27.80
 -15   7   0  113.79   20.70
  15   7   0  117.69   27.40
 -15   7   0   85.39   30.70
 -15   7   0  150.78   23.80
  15   7   0  124.19   26.90
 -15   7   0  130.99   20.70
  15   7   0  121.79   22.60
  15   7   0  130.09   25.00
  15   7   0  113.89   31.20
 -15   7   0  133.49   22.90
  15   7   0  107.99   24.70
  17  -7   0   55.79   16.80
 -17  -7   0   41.30   18.00
  17  -7   0   35.50   12.00
 -17  -7   0   50.39   18.20
  17  -7   0   75.89   18.20
 -17  -7   0   59.59   19.10
  17  -7   0   51.69   20.90
 -17  -7   0   61.09   16.80
  17  -7   0   88.49   18.20
  17  -7   0   71.99   17.00
  17  -7   0   74.49   19.30
 -17  -7   0   59.59   20.80
  17  -7   0   82.49   18.30
 -17  -7   0   75.99   22.80
 -17  -7   0   42.50   17.00
  17   7   0   29.70   13.40
 -17   7   0   80.59   15.70
  17   7   0   51.49   17.70
 -17   7   0   50.39   14.50
 -17   7   0   70.99   26.70
 -17   7   0   76.89   29.00
  17   7   0   30.90   15.70
  17   7   0   83.39   20.30
 -17   7   0   78.79   17.50
  17   7   0   56.79   19.60
 -19  -7   0  108.59   22.80
  19  -7   0  141.29   24.50
 -19  -7   0  143.49   32.70
  19  -7   0  215.38   39.40
 -19  -7   0  130.29   32.00
  19  -7   0  110.39   23.30
 -19  -7   0  123.69   29.10
 -19  -7   0  149.59   32.30
 -19  -7   0  118.49   29.60
  19  -7   0  114.99   22.60
 -19  -7   0  147.19   30.50
  19  -7   0  142.59   25.30
  19  -7   0   91.39   18.40
  19   7   0  136.19   27.40
  19   7   0  157.88   33.80
  19   7   0  133.79   31.20
 -19   7   0   74.39   28.20
 -19   7   0   95.19   21.70
  19   7   0  135.79   27.30
 -19   7   0  109.39   30.40
 -19   7   0   95.39   31.60
 -19   7   0  111.79   18.90
  19   7   0  132.49   27.80
   0  -8   0  120.19   18.60
   0  -8   0  139.59   24.00
   0  -8   0  112.79   19.10
   0  -8   0  118.99   19.10
   0  -8   0   93.59   16.80
   0  -8   0  113.89   18.70
   0  -8   0  109.09   19.90
   0   8   0   97.89   29.50
   0   8   0  112.99   18.00
   0   8   0  116.19   19.00
   0   8   0  129.29   20.30
   0   8   0   97.69   17.40
   0   8   0   94.89   19.90
  -2  -8   0  677.03   50.69
   2  -8   0  700.13   48.40
   2  -8   0  637.24   52.89
  -2  -8   0  722.53   52.09
   2  -8   0  684.33   48.50
   2  -8   0  673.53   52.99
   2  -8   0  671.23   52.59
  -2  -8   0  654.13   49.50
  -2  -8   0  702.83   51.29
   2  -8   0  633.94   48.10
   2  -8   0  694.73   47.90
  -2  -8   0  740.73   51.49
  -2  -8   0  673.73   50.89
  -2  -8   0  743.73   55.09
   2  -8   0  653.63   48.20
  -2   8   0  630.94   64.29
   2   8   0  683.13   50.79
  -2   8   0  654.53   47.40
  -2   8   0  707.03   48.50
   2   8   0  650.63   49.90
  -2   8   0  651.43   48.50
  -2   8   0  621.84   47.70
   2   8   0  672.53   50.19
   2   8   0  597.54   52.19
   2   8   0  559.24   48.70
  -2   8   0  681.63   47.90
  -2   8   0  635.14   48.00
   2   8   0  654.13   50.79
  -2   8   0  630.04   52.49
   4  -8   0  679.63   47.00
  -4  -8   0  645.84   53.99
  -4  -8   0  670.33   52.79
  -4  -8   0  672.73   53.69
   4  -8   0  724.53   55.59
   4  -8   0  672.33   49.50
  -4  -8   0  654.43   55.39
   4  -8   0  733.03   49.99
  -4  -8   0  716.63   54.59
  -4  -8   0  711.33   52.79
  -4  -8   0  634.84   52.69
   4  -8   0  699.53   56.19
   4  -8   0  744.03   51.19
   4  -8   0  729.13   43.20
   4  -8   0  737.13   50.99
  -4   8   0  662.73   78.59
  -4   8   0  711.03   47.50
   4   8   0  738.43   55.19
  -4   8   0  746.63   53.99
   4   8   0  632.44   54.09
   4   8   0  700.23   53.79
   4   8   0  673.93   55.99
   4   8   0  707.73   53.99
  -4   8   0  695.43   49.60
  -4   8   0  685.23   49.50
  -4   8   0  695.43   49.70
  -4   8   0  765.62   51.29
  -4   8   0  732.03   55.59
   6  -8   0   14.80    8.30
  -6  -8   0   16.00    9.40
  -6  -8   0   10.50    9.10
  -6  -8   0    4.90    7.60
   6  -8   0   17.50    8.00
  -6  -8   0   14.30    8.50
   6  -8   0   20.40    8.60
   6  -8   0   12.20    4.80
  -6  -8   0   14.80    9.80
   6  -8   0   13.50    5.90
   6  -8   0   17.50    8.10
   6  -8   0   17.70   11.50
   6  -8   0   19.00   10.50
   6  -8   0   10.80    6.20
  -6  -8   0   14.70    7.50
  -6  -8   0   18.60    9.30
  -6   8   0    6.50    4.10
  -6   8   0   14.20    7.10
   6   8   0   15.30    4.50
  -6   8   0    5.20    7.90
  -6   8   0   23.30   18.70
   6   8   0    1.70    5.70
  -6   8   0   10.90    6.80
   6   8   0   -4.70    4.20
  -6   8   0   10.20    7.00
   6   8   0   11.10    8.00
   6   8   0   24.20   11.90
  -6   8   0   11.30    7.00
   6   8   0    6.80    7.30
   6   8   0   14.70    4.30
  -6   8   0   14.10    8.90
   6   8   0    1.10    5.40
   8  -8   0  125.89   26.20
  -8  -8   0  196.08   30.40
   8  -8   0  143.19   20.50
   8  -8   0  168.08   21.40
   8  -8   0  147.19   27.10
   8  -8   0  153.58   24.40
  -8  -8   0  139.29   25.40
  -8  -8   0  161.48   27.40
  -8  -8   0  179.58   31.90
  -8  -8   0  156.28   23.40
   8  -8   0  144.89   20.30
   8  -8   0  166.08   22.00
   8  -8   0  131.39   20.10
  -8  -8   0  156.98   26.80
  -8  -8   0  163.78   28.00
   8   8   0  171.18   18.80
  -8   8   0  103.09   33.10
  -8   8   0  174.08   21.70
   8   8   0  156.58   26.30
   8   8   0  218.98   31.20
  -8   8   0  152.58   21.60
   8   8   0  117.49   24.00
   8   8   0  166.28   28.10
  -8   8   0  184.18   23.10
  -8   8   0  156.68   25.20
   8   8   0  133.89   25.20
  -8   8   0  176.08   23.60
   8   8   0  167.08   25.40
  10  -8   0  232.58   30.60
 -10  -8   0  187.08   31.30
  10  -8   0  193.38   27.50
 -10  -8   0  205.28   33.90
 -10  -8   0  132.59   27.60
  10  -8   0  175.28   24.30
 -10  -8   0  189.78   32.30
 -10  -8   0  147.29   23.60
 -10  -8   0  173.08   29.80
  10  -8   0  223.78   25.60
  10  -8   0  214.08   26.20
  10  -8   0  168.98   28.60
 -10  -8   0  177.98   29.10
  10  -8   0  262.77   36.30
  10  -8   0  180.08   24.00
 -10   8   0  167.78   22.90
  10   8   0  227.68   33.40
 -10   8   0  219.58   36.60
  10   8   0  179.18   27.20
  10   8   0  197.08   35.10
 -10   8   0  199.08   25.00
 -10   8   0  189.18   28.40
  10   8   0  221.18   32.20
  10   8   0  181.58   28.90
  10   8   0  173.78   22.50
 -10   8   0  204.88   25.20
 -10   8   0  165.68   23.10
 -12  -8   0   37.20   12.30
  12  -8   0   44.80   12.10
 -12  -8   0   21.00   11.60
 -12  -8   0   32.50   13.20
  12  -8   0   70.09   14.70
  12  -8   0   46.90   12.30
 -12  -8   0   79.49   28.50
 -12  -8   0   71.29   19.30
  12  -8   0   54.19   16.80
 -12  -8   0   72.89   19.30
  12  -8   0   64.59   16.90
  12  -8   0   51.29   14.20
  12  -8   0   41.00   12.10
 -12  -8   0   42.40   15.40
  12   8   0   41.90   16.30
 -12   8   0   46.80   12.70
 -12   8   0   53.89   13.30
 -12   8   0   31.10   11.00
  12   8   0   60.79   18.50
 -12   8   0   49.99   12.90
  12   8   0   31.90   22.20
  12   8   0   61.39   19.80
 -12   8   0   31.80   21.70
 -12   8   0   32.10   10.60
  12   8   0   50.39   17.50
  12   8   0   80.99   17.10
 -12   8   0   35.80   15.60
  12   8   0   57.49   16.10
 -14  -8   0  101.59   25.80
  14  -8   0  118.19   20.90
  14  -8   0  135.49   21.30
  14  -8   0   83.99   18.20
 -14  -8   0  120.29   22.30
 -14  -8   0  130.09   22.50
 -14  -8   0  105.79   23.40
 -14  -8   0  129.79   42.50
 -14  -8   0  156.98   31.00
  14  -8   0   81.09   17.80
 -14  -8   0  155.18   30.20
  14  -8   0   97.89   21.50
  14  -8   0  104.79   25.90
  14  -8   0  170.28   29.10
  14  -8   0  100.99   18.90
 -14  -8   0  139.59   29.80
 -14   8   0  133.89   22.50
 -14   8   0  117.89   20.40
  14   8   0  138.69   30.10
  14   8   0  128.59   28.90
  14   8   0  132.49   24.70
 -14   8   0   96.69   29.60
 -14   8   0  177.38   26.80
  14   8   0   99.59   24.10
 -14   8   0  137.39   22.50
 -14   8   0  168.68   42.50
  14   8   0  143.29   24.00
  16  -8   0   85.89   19.20
  16  -8   0   88.69   24.50
  16  -8   0   87.79   19.20
  16  -8   0  102.19   19.80
  16  -8   0  101.69   22.00
 -16  -8   0   84.09   24.80
 -16  -8   0   85.19   23.00
 -16  -8   0   92.79   23.70
  16  -8   0  101.89   19.00
 -16  -8   0  108.29   27.70
  16  -8   0   79.79   17.50
 -16  -8   0  102.59   23.30
  16  -8   0  104.49   22.50
 -16  -8   0   51.29   20.20
 -16  -8   0   95.39   21.20
 -16   8   0  107.09   33.70
  16   8   0  104.49   26.60
  16   8   0  110.59   22.10
  16   8   0  103.39   22.00
 -16   8   0   96.49   19.40
 -16   8   0   94.09   19.60
 -16   8   0   96.49   18.30
 -16   8   0  106.19   32.10
 -16   8   0   94.69   19.40
  16   8   0  124.89   30.30
 -18  -8   0   -0.30    5.90
  18  -8   0   -3.50    5.80
  18  -8   0    4.40    5.90
  18  -8   0    7.70    6.60
 -18  -8   0   11.70    9.90
  18  -8   0   14.50   14.00
 -18  -8   0   12.90   12.20
  18  -8   0    8.60    7.70
 -18  -8   0   27.10   17.40
 -18  -8   0   12.40    8.50
 -18  -8   0   19.60   17.30
  18  -8   0   -4.20    8.40
 -18  -8   0    0.60    7.70
  18  -8   0    2.10    6.10
 -18   8   0    3.50    4.40
 -18   8   0   14.40   14.90
  18   8   0    8.90   10.20
 -18   8   0    0.40    1.80
 -18   8   0   27.60   16.60
 -18   8   0    7.00    6.70
  18   8   0   16.50    7.90
   1  -9   0  386.86   45.50
   1  -9   0  442.36   41.70
  -1  -9   0  363.16   36.20
   1  -9   0  449.86   38.30
   1  -9   0  455.25   37.70
   1  -9   0  437.96   36.90
   1  -9   0  503.95   38.70
  -1  -9   0  452.25   38.90
  -1  -9   0  454.85   39.30
  -1  -9   0  454.05   42.40
  -1  -9   0  409.86   37.60
  -1  -9   0  451.25   37.70
  -1  -9   0  438.66   40.00
   1  -9   0  502.95   42.50
   1  -9   0  430.16   36.80
   1   9   0  408.76   37.20
  -1   9   0  433.66   37.50
   1   9   0  473.75   62.09
  -1   9   0  433.76   37.20
  -1   9   0  436.46   33.40
  -1   9   0  311.37   52.69
  -1   9   0  464.85   43.00
  -1   9   0  466.45   37.70
   1   9   0  407.76   37.10
  -1   9   0  422.66   37.00
   1   9   0  480.55   43.50
  -1   9   0  416.16   36.70
   1   9   0  480.75   38.80
   1   9   0  452.75   38.80
   3  -9   0    5.70    8.50
   3  -9   0    5.60    6.90
  -3  -9   0   20.20   10.50
  -3  -9   0    0.70    5.90
  -3  -9   0    5.50    6.30
   3  -9   0   14.50    7.50
  -3  -9   0    0.80    6.30
  -3  -9   0    5.50    7.00
  -3  -9   0    7.90    7.80
  -3  -9   0    3.30    6.60
   3  -9   0    3.90    5.10
   3  -9   0    2.60    7.30
   3  -9   0    0.50    4.50
   3  -9   0   -6.50    4.30
   3  -9   0   10.80   10.40
  -3   9   0   11.60    8.60
  -3   9   0    1.40    4.50
   3   9   0   -1.00    4.90
   3   9   0   11.20    8.20
   3   9   0    9.90    8.90
  -3   9   0    8.50    6.80
   3   9   0   -2.50    5.40
   3   9   0    2.00    5.60
  -3   9   0    1.00    5.20
  -3   9   0    5.70    6.20
  -3   9   0    1.20    5.30
  -3   9   0    9.10    6.50
   3   9   0   -0.40    3.90
  -3   9   0    9.90   17.50
  -5  -9   0  281.77   34.50
   5  -9   0  177.58   29.70
   5  -9   0  239.88   19.10
   5  -9   0  271.37   30.20
   5  -9   0  240.78   23.00
  -5  -9   0  310.77   42.80
  -5  -9   0  230.78   29.30
   5  -9   0  287.57   27.20
  -5  -9   0  229.18   34.90
   5  -9   0  243.48   37.60
  -5  -9   0  257.17   33.90
   5  -9   0  177.08   35.00
   5  -9   0  295.57   31.70
  -5  -9   0  272.47   35.80
   5  -9   0  269.17   25.00
  -5  -9   0  219.08   32.70
  -5   9   0  253.87   29.30
  -5   9   0  270.57   53.89
   5   9   0  332.87   41.60
   5   9   0  266.77   34.90
   5   9   0  271.87   36.50
  -5   9   0  285.47   26.30
  -5   9   0  320.17   38.70
  -5   9   0  279.87   31.10
   5   9   0  279.87   36.00
   5   9   0  218.38   31.70
  -5   9   0  291.67   37.10
  -5   9   0  221.08   28.00
  -5   9   0  250.77   22.30
   5   9   0  249.88   34.10
  -7  -9   0  168.58   28.70
  -7  -9   0  193.28   31.20
   7  -9   0  206.28   33.40
   7  -9   0  199.98   30.70
   7  -9   0  217.48   34.30
   7  -9   0  207.08   25.70
  -7  -9   0  252.17   34.90
  -7  -9   0  221.08   31.80
   7  -9   0  199.48   22.10
   7  -9   0  228.68   26.30
  -7  -9   0  207.98   30.70
   7  -9   0  208.68   26.60
  -7  -9   0  223.98   28.20
   7  -9   0  190.68   16.30
  -7  -9   0  248.68   35.00
   7  -9   0  200.08   26.20
  -7   9   0  231.58   27.20
   7   9   0  257.27   34.10
   7   9   0  171.98   28.90
   7   9   0  217.48   15.60
  -7   9   0  141.89   38.10
  -7   9   0  188.38   36.80
  -7   9   0  208.78   25.60
  -7   9   0  251.97   28.70
   7   9   0  215.68   30.10
  -7   9   0  175.28   27.60
   7   9   0  193.38   33.70
  -7   9   0  194.08   28.30
   7   9   0  196.58   15.00
   7   9   0  215.38   32.60
   9  -9   0   52.19   17.40
  -9  -9   0   40.10   12.50
  -9  -9   0   23.00   12.40
   9  -9   0   40.60   11.10
   9  -9   0   50.49   12.10
  -9  -9   0   63.49   17.80
   9  -9   0   47.60   12.40
  -9  -9   0   60.99   18.40
   9  -9   0   52.09   12.10
   9  -9   0   58.49   16.30
   9  -9   0   22.10   11.20
  -9  -9   0   32.50   13.70
  -9  -9   0   68.99   18.90
   9  -9   0   45.40   11.90
  -9  -9   0   51.09   16.90
   9   9   0   48.40   15.90
  -9   9   0   71.19   14.30
  -9   9   0   29.10   10.80
   9   9   0   49.80   10.00
   9   9   0   42.80    8.90
  -9   9   0   72.19   21.20
   9   9   0   72.29   21.00
   9   9   0   55.49   16.20
  -9   9   0   25.90   21.10
  -9   9   0   23.00    9.00
  -9   9   0   45.30   11.80
   9   9   0   75.59   20.20
  -9   9   0   38.60   13.30
   9   9   0   47.10   14.80
 -11  -9   0  247.48   38.70
  11  -9   0  237.08   29.90
  11  -9   0  177.58   32.00
  11  -9   0  222.68   32.60
  11  -9   0  195.18   25.30
  11  -9   0  232.08   36.00
  11  -9   0  230.38   28.50
 -11  -9   0  264.47   38.80
 -11  -9   0  206.28   33.30
  11  -9   0  200.78   26.60
 -11  -9   0  187.98   32.80
 -11  -9   0  162.08   30.90
  11  -9   0  241.28   29.10
 -11  -9   0  266.77   40.10
 -11  -9   0  162.98   27.20
 -11   9   0  162.38   34.30
 -11   9   0  225.98   27.50
  11   9   0  218.38   37.20
  11   9   0  138.39   28.60
 -11   9   0  247.08   29.30
  11   9   0  227.98   25.80
 -11   9   0  190.18   25.50
 -11   9   0  166.28   27.90
  11   9   0  188.28   29.00
 -11   9   0  213.48   27.70
  11   9   0  191.28   32.60
  11   9   0  197.08   34.20
 -11   9   0  264.17   54.19
 -13  -9   0  233.18   40.30
  13  -9   0  246.88   29.60
  13  -9   0  245.58   29.30
  13  -9   0  213.98   31.20
 -13  -9   0  276.37   45.40
 -13  -9   0  260.37   40.70
  13  -9   0  193.78   29.30
 -13  -9   0  207.18   33.80
 -13  -9   0  197.98   34.50
 -13  -9   0  196.88   29.70
 -13  -9   0  210.38   20.50
 -13  -9   0  276.07   41.80
  13  -9   0  178.38   30.90
  13   9   0  199.48   27.60
 -13   9   0  209.08   31.20
 -13   9   0  230.58   28.40
 -13   9   0  165.68   25.30
 -13   9   0  212.38   28.10
 -13   9   0  122.89   38.00
 -13   9   0  334.27   50.09
  13   9   0  234.38   39.00
  13   9   0  233.38   33.10
 -15  -9   0   24.70   14.00
 -15  -9   0   51.99   18.10
  15  -9   0   44.40   16.20
 -15  -9   0   73.39   21.00
  15  -9   0   80.99   23.10
  15  -9   0   66.09   15.20
  15  -9   0   89.29   18.30
  15  -9   0   64.69   16.60
 -15  -9   0   65.29   14.90
 -15  -9   0   57.39   20.80
 -15  -9   0   40.00   16.10
  15  -9   0   56.19   14.30
 -15  -9   0   33.10   15.40
 -15  -9   0   64.89   21.30
  15  -9   0   52.29   16.40
 -15   9   0   75.59   18.70
  15   9   0   64.19   19.00
 -15   9   0   46.50   26.10
  15   9   0   41.70   17.60
 -15   9   0   52.99   13.40
 -15   9   0   79.29   27.70
 -15   9   0   40.90   13.00
  15   9   0   30.90   15.50
  15   9   0   38.40   11.80
 -15   9   0   46.50   16.20
   0 -10   0   47.30   13.30
   0 -10   0   33.80   12.30
   0 -10   0   23.20   10.00
   0 -10   0   34.90   12.30
   0 -10   0   32.80   14.00
   0 -10   0   46.70   16.20
   0 -10   0   51.99   14.30
   0  10   0   31.80   11.00
   0  10   0   17.80   17.10
   0  10   0   24.80   10.50
   0  10   0   33.10   11.00
   0  10   0   49.60   14.00
   0  10   0   29.40   10.70
   0  10   0   34.70   14.20
  -2 -10   0  216.58   30.40
   2 -10   0  146.39   26.50
  -2 -10   0  167.98   27.10
   2 -10   0  202.48   26.60
  -2 -10   0  153.38   26.10
  -2 -10   0  165.28   26.70
   2 -10   0  224.68   34.20
  -2 -10   0  224.28   34.60
  -2 -10   0  168.68   26.30
   2 -10   0  233.08   30.10
   2 -10   0  246.08   29.10
   2 -10   0  162.88   25.30
  -2 -10   0  177.38   30.00
   2 -10   0  194.18   25.60
   2  10   0  136.19   37.40
  -2  10   0  205.68   27.80
  -2  10   0  184.58   26.40
  -2  10   0  179.18   25.80
   2  10   0  201.48   31.50
   2  10   0  191.58   27.70
  -2  10   0  131.89   36.30
  -2  10   0  185.38   23.70
  -2  10   0  168.18   25.70
   2  10   0  133.29   24.40
  -2  10   0  164.48   29.90
   2  10   0  178.68   31.70
   2  10   0  125.39   24.60
  -2  10   0  172.08   23.90
   4 -10   0   77.89   22.20
   4 -10   0   84.19   17.70
  -4 -10   0   81.49   18.60
   4 -10   0   83.79   21.50
  -4 -10   0  106.69   21.20
   4 -10   0  127.79   26.00
   4 -10   0   89.79   16.90
  -4 -10   0   94.19   21.00
  -4 -10   0   82.29   19.60
   4 -10   0  112.19   20.00
   4 -10   0  101.89   23.40
  -4 -10   0   76.99   19.00
   4 -10   0   99.29   16.50
   4 -10   0  120.09   20.10
  -4 -10   0  108.79   22.40
  -4 -10   0   82.49   21.50
  -4  10   0  102.69   17.30
  -4  10   0   97.99   33.40
   4  10   0  115.79   22.60
  -4  10   0  106.69   18.90
   4  10   0  102.29   20.70
   4  10   0   90.69   22.20
  -4  10   0  124.69   27.80
   4  10   0  107.29   22.10
  -4  10   0   97.59   18.00
  -4  10   0   78.39   18.10
   4  10   0   96.19   20.00
   4  10   0   94.09   21.20
  -4  10   0  114.59   19.00
  -4  10   0  109.19   19.00
  -6 -10   0    9.40    8.20
   6 -10   0    6.30    4.60
  -6 -10   0   12.80    9.90
  -6 -10   0    5.90    8.00
   6 -10   0   20.20   13.90
  -6 -10   0   12.00    7.70
   6 -10   0   24.70    9.90
   6 -10   0   15.90    7.40
   6 -10   0    6.00    6.20
   6 -10   0    2.10    6.80
   6 -10   0    7.50    7.60
  -6 -10   0    9.30    8.80
   6 -10   0    8.10    4.20
   6 -10   0   12.90    4.10
  -6 -10   0   31.50   12.30
   6 -10   0   14.20    8.90
  -6 -10   0   23.70   10.70
   6 -10   0    0.70   11.60
   6  10   0   17.50    9.40
  -6  10   0   16.80    9.40
  -6  10   0   19.30    8.60
  -6  10   0    8.20    6.20
   6  10   0   19.80    9.80
   6  10   0   13.30    9.80
  -6  10   0    5.70    8.10
  -6  10   0  -19.20    9.70
  -6  10   0   18.30   11.80
  -6  10   0   22.60    7.20
   6  10   0   14.20   10.30
   6  10   0    1.60    7.10
  -6  10   0    9.20    6.90
  -8 -10   0  263.67   37.50
   8 -10   0  264.27   29.40
  -8 -10   0  271.97   39.90
  -8 -10   0  229.78   36.10
  -8 -10   0  260.37   37.80
   8 -10   0  257.87   38.80
   8 -10   0  235.48   33.40
   8 -10   0  208.48   28.90
   8 -10   0  238.88   28.90
  -8 -10   0  246.08   32.30
   8 -10   0  238.08   34.70
   8 -10   0  264.97   23.30
   8 -10   0  249.58   39.40
  -8 -10   0  233.28   35.00
  -8 -10   0  191.58   33.80
   8  10   0  329.57   42.70
  -8  10   0  214.88   34.70
   8  10   0  199.78   48.40
   8  10   0  346.47   44.50
  -8  10   0  251.77   30.20
  -8  10   0  219.68   28.10
  -8  10   0  252.57   29.60
   8  10   0  240.28   36.70
  -8  10   0  245.18   29.20
  -8  10   0  192.98   46.40
  -8  10   0  229.18   36.20
 -10 -10   0  371.46   48.60
  10 -10   0  298.67   57.39
 -10 -10   0  283.77   42.70
 -10 -10   0  381.16   47.80
 -10 -10   0  302.17   37.80
  10 -10   0  282.57   35.60
 -10 -10   0  283.07   41.70
  10 -10   0  295.47   33.70
  10 -10   0  298.57   39.90
 -10 -10   0  323.77   45.10
 -10 -10   0  300.27   42.90
  10 -10   0  288.77   33.00
  10 -10   0  274.57   41.10
  10 -10   0  272.57   40.50
 -10  10   0  300.57   40.80
 -10  10   0  286.17   57.09
 -10  10   0  271.17   32.20
  10  10   0  328.97   40.30
  10  10   0  327.07   43.60
 -10  10   0  279.37   42.70
 -10  10   0  274.97   32.50
  10  10   0  293.37   23.70
  10  10   0  286.97   23.80
 -10  10   0  329.47   35.60
 -12 -10   0   80.59   19.40
 -12 -10   0   83.59   22.10
  12 -10   0   93.99   19.80
  12 -10   0  111.79   19.10
 -12 -10   0   70.39   21.20
 -12 -10   0   44.70   17.90
 -12 -10   0  100.39   25.00
 -12 -10   0   70.69   21.60
 -12 -10   0   98.49   24.10
  12 -10   0   69.19   15.90
  12 -10   0   96.79   18.80
  12 -10   0   86.39   21.20
  12 -10   0   98.29   24.10
  12 -10   0   98.69   22.30
  12  10   0   83.49   14.90
  12  10   0   93.59   24.90
 -12  10   0   46.90   13.30
 -12  10   0   87.09   16.60
  12  10   0   88.19   28.20
 -12  10   0   66.89   15.10
  12  10   0   44.50   17.50
 -12  10   0   91.49   21.70
 -12  10   0   71.99   25.00
  12  10   0   95.29   15.70
 -14 -10   0  129.39   31.30
  14 -10   0  142.79   26.30
 -14 -10   0  202.68   38.90
 -14 -10   0  131.39   26.00
  14 -10   0  152.38   24.20
 -14 -10   0  147.99   33.20
  14 -10   0  170.58   24.40
 -14 -10   0  199.78   36.00
  14 -10   0  180.88   26.10
  14 -10   0  164.78   26.50
  14 -10   0  209.58   37.20
 -14 -10   0  148.09   29.50
 -14 -10   0  190.78   35.70
 -14  10   0  160.58   23.80
  14  10   0  130.09   29.90
 -14  10   0  200.08   43.30
 -14  10   0  157.78   42.90
 -14  10   0  149.39   26.90
  14  10   0  151.28   28.70
  14  10   0  133.49   30.80
  14  10   0  162.68   24.20
   1 -11   0  137.19   26.40
  -1 -11   0  102.29   22.30
   1 -11   0  133.29   22.90
   1 -11   0  155.08   24.90
   1 -11   0  126.59   22.30
   1 -11   0  108.99   21.70
   1 -11   0  110.79   21.00
  -1 -11   0  181.48   28.00
  -1 -11   0  169.18   31.40
  -1 -11   0  151.58   26.10
  -1 -11   0  211.48   31.90
  -1 -11   0  180.88   27.50
  -1 -11   0  173.78   28.20
   1 -11   0  100.39   25.00
  -1  11   0  136.69   23.70
   1  11   0  166.08   42.20
   1  11   0  165.28   28.20
  -1  11   0  162.78   25.20
   1  11   0  139.59   24.50
  -1  11   0   82.99   19.50
   1  11   0  104.59   21.00
  -1  11   0   68.99   29.80
  -1  11   0  121.99   22.20
   1  11   0  147.99   25.90
  -3 -11   0   45.50   14.70
   3 -11   0   71.59   16.40
  -3 -11   0   70.59   20.30
  -3 -11   0   67.59   18.10
  -3 -11   0   75.09   20.00
   3 -11   0   60.19   15.80
  -3 -11   0   65.29   18.60
  -3 -11   0   64.19   17.00
   3 -11   0   56.19   16.00
  -3 -11   0   85.19   20.00
   3 -11   0   63.09   15.50
   3 -11   0   65.49   14.80
   3 -11   0   96.59   24.20
  -3  11   0   98.09   18.90
   3  11   0   56.79   15.60
  -3  11   0  107.89   19.60
   3  11   0   68.49   18.30
  -3  11   0   90.49   33.50
  -3  11   0   93.79   18.00
  -3  11   0   65.89   24.90
  -3  11   0   98.49   20.00
   3  11   0   50.19   15.70
   3  11   0   75.59   29.30
  -3  11   0   57.39   14.70
   5 -11   0  172.08   24.50
   5 -11   0  227.58   35.80
  -5 -11   0  124.89   24.60
   5 -11   0  133.09   19.80
   5 -11   0  189.18   25.90
  -5 -11   0  220.28   33.90
  -5 -11   0  194.18   31.30
   5 -11   0  189.58   27.10
   5 -11   0  167.38   25.40
  -5 -11   0  213.38   31.40
   5 -11   0  149.99   29.00
  -5 -11   0  127.19   26.40
  -5 -11   0  171.68   32.20
  -5 -11   0  184.78   31.00
   5  11   0  176.98   30.60
  -5  11   0  132.69   29.50
   5  11   0  156.98   42.00
   5  11   0  166.28   28.80
  -5  11   0  151.88   24.30
  -5  11   0  134.69   22.60
   5  11   0  195.48   31.00
  -5  11   0  173.68   25.60
  -5  11   0   89.29   33.10
  -5  11   0  165.58   22.40
  -7 -11   0  174.38   31.40
   7 -11   0  150.88   22.90
   7 -11   0  153.08   32.40
   7 -11   0  178.18   25.70
  -7 -11   0  138.79   27.60
   7 -11   0  144.39   24.20
  -7 -11   0  160.08   27.90
  -7 -11   0  200.58   35.90
  -7 -11   0  116.79   26.40
  -7 -11   0  195.28   34.30
   7 -11   0  174.38   24.70
   7 -11   0  195.48   33.90
  -7 -11   0  136.69   24.90
  -7  11   0  145.49   22.40
  -7  11   0  195.78   25.90
  -7  11   0  153.68   23.70
  -7  11   0  199.98   51.89
   7  11   0  194.18   32.20
  -7  11   0  140.29   29.10
   7  11   0  161.58   31.60
   7  11   0  139.69   26.90
  -7  11   0  191.48   38.80
   9 -11   0   94.39   17.90
   9 -11   0   99.49   27.40
  -9 -11   0  101.89   20.50
   9 -11   0   83.89   17.60
  -9 -11   0   95.89   24.50
   9 -11   0  112.49   16.40
  -9 -11   0   63.09   20.80
  -9 -11   0   78.19   21.60
  -9 -11   0  140.99   30.50
   9 -11   0  131.79   22.80
   9 -11   0  102.69   24.00
  -9 -11   0  135.69   27.90
  -9 -11   0   98.69   24.70
   9  11   0   66.39   25.00
  -9  11   0   86.49   17.20
   9  11   0   83.59   21.90
  -9  11   0   83.39   22.70
  -9  11   0  151.48   72.09
  -9  11   0  103.99   18.60
  -9  11   0   81.89   17.60
 -11 -11   0  164.28   32.80
 -11 -11   0  112.29   27.70
  11 -11   0  160.88   23.60
  11 -11   0  197.88   36.20
  11 -11   0  144.89   21.60
  11 -11   0  157.48   22.20
 -11 -11   0  107.19   27.60
  11 -11   0  170.88   24.20
  11 -11   0  113.79   25.00
 -11 -11   0   86.09   23.60
  11 -11   0  138.79   22.00
 -11 -11   0  118.19   28.20
 -11 -11   0  114.29   25.80
  11  11   0  129.89   32.00
  11  11   0  135.59   15.20
  11  11   0  172.38   30.20
  11  11   0  116.49   27.70
 -11  11   0  124.09   21.10
 -11  11   0  131.79   40.50
 -11  11   0  125.39   31.40
 -11  11   0  119.19   20.40
   0 -12   0  104.09   22.00
   0 -12   0   77.29   21.30
   0 -12   0   79.29   23.10
   0 -12   0  140.19   25.40
   0 -12   0   83.19   19.70
   0 -12   0   96.99   22.00
   0 -12   0   78.89   18.20
   0  12   0  131.09   23.40
   0  12   0   94.49   22.60
   0  12   0   56.79   30.50
   0  12   0  122.69   22.50
   2 -12   0  183.08   26.80
  -2 -12   0  179.08   28.40
   2 -12   0  112.09   26.10
   2 -12   0  146.19   25.50
  -2 -12   0  157.88   28.20
   2 -12   0  227.38   30.90
  -2 -12   0  126.79   25.30
  -2 -12   0   85.79   21.90
   2 -12   0  130.19   28.70
   2 -12   0  145.99   24.70
   2 -12   0  107.89   21.40
  -2 -12   0  115.69   27.20
  -2 -12   0  116.89   24.70
  -2 -12   0  114.19   24.10
  -2  12   0  147.09   24.10
   2  12   0  172.28   28.70
   2  12   0  134.29   34.00
  -2  12   0  189.48   28.90
  -2  12   0  114.09   38.90
   2  12   0  158.18   44.80
  -2  12   0  158.38   25.70
   4 -12   0  158.68   50.29
   4 -12   0  115.79   20.70
   4 -12   0  124.19   27.50
  -4 -12   0   75.29   22.40
  -4 -12   0  115.29   23.80
  -4 -12   0  118.69   24.30
  -4 -12   0  120.89   25.90
   4 -12   0  143.09   22.00
  -4 -12   0   99.49   24.70
  -4 -12   0  119.29   28.80
  -4 -12   0  153.58   41.40
   4 -12   0  106.29   21.20
   4 -12   0  160.98   26.20
   4 -12   0  105.09   20.60
  -4  12   0   60.59   32.20
   4  12   0  108.79   24.10
  -4  12   0  125.59   22.80
   4  12   0  143.19   27.20
   4  12   0  136.79   40.60
  -4  12   0  120.59   21.90
   4  12   0  155.08   27.20
  -4  12   0  120.59   20.10
  -4  12   0   93.09   20.60
  -6 -12   0   42.20   16.70
  -6 -12   0   49.30   16.90
  -6 -12   0   54.99   17.40
   6 -12   0   59.99   12.40
  -6 -12   0   27.30   14.10
   6 -12   0   37.80   13.40
   6 -12   0   20.30   11.10
  -6 -12   0   29.80   13.60
   6 -12   0   70.29   15.20
  -6 -12   0   48.30   18.20
  -6 -12   0   37.40   13.90
   6 -12   0   34.10   14.90
   6  12   0   34.30   26.40
  -6  12   0   65.19   15.70
  -6  12   0   37.30   23.90
   6  12   0   69.49   19.60
  -6  12   0   50.89   14.40
  -6  12   0   43.10   15.30
  -6  12   0   42.50   10.60
   6  12   0   50.09   17.20
   8 -12   0   75.29   22.90
   8 -12   0   91.59   18.70
   8 -12   0   58.59   14.40
  -8 -12   0   57.09   17.40
  -8 -12   0  106.99   25.60
  -8 -12   0   89.89   24.70
  -8 -12   0  116.09   27.80
  -8 -12   0   48.90   15.80
  -8 -12   0   92.49   23.50
  -8 -12   0  116.29   28.10
   8 -12   0   85.69   19.00
   8  12   0  120.79   27.60
  -8  12   0   35.10   26.40
  -8  12   0   89.39   22.80
  -8  12   0   94.09   19.30
  -1 -13   0   43.70   29.10
  -1 -13   0   40.70   14.30
   1 -13   0   55.49   15.50
   1 -13   0   80.89   19.80
  -1 -13   0   66.89   18.30
   1 -13   0   59.29   15.80
  -1 -13   0   42.80   14.90
  -1 -13   0   45.70   16.10
   1 -13   0   71.19   18.80
  -1 -13   0   85.09   29.70
   1  13   0   26.20   26.20
   1  13   0   43.30   14.90
  -1  13   0   91.89   20.30
  -1  13   0   32.70   28.60
   3 -13   0   49.50   14.40
  -3 -13   0   50.29   19.10
  -3 -13   0   28.50   11.90
  -3 -13   0   28.80   14.40
   3 -13   0   30.80   13.60
  -3 -13   0   36.90   15.60
  -3 -13   0   38.40   15.50
   3 -13   0   39.00   13.60
   3 -13   0   28.40   15.40
  -3 -13   0   40.30   16.00
   3 -13   0   45.40   13.30
   3  13   0   16.10   25.00
  -3  13   0   21.10   22.10
  -3  13   0   29.10   10.80
   3  13   0   45.90   16.50
  24   0  -1   11.10    8.00
  24   0  -1   -3.20    6.90
  24   0  -1    8.70   10.20
  24   0  -1    0.10    5.10
 -24   0   1    1.30    3.40
 -24   0   1    8.00   12.10
  24   0  -1   11.70    7.70
 -24   0   1    4.80    6.70
 -24   0   1   -0.80    6.20
 -24   0   1    0.00    2.30
  24   0  -1    0.60    5.40
 -24   0   1   12.10   12.30
  22   0  -1   -9.90    5.70
  22   0  -1   12.60   10.80
 -22   0   1    0.60    6.90
  22   0  -1   -2.40    5.10
 -22   0   1   -2.60    3.20
 -22   0   1   -2.50    6.60
 -22   0   1    0.30    6.20
  22   0  -1    3.80    4.90
  22   0  -1    8.50    8.40
  22   0  -1   -5.20    5.60
  20   0  -1   21.20   13.70
  20   0  -1   10.10    9.60
 -20   0   1    1.00    7.60
  20   0  -1   -0.80    3.80
  20   0  -1    5.70    9.50
 -20   0   1    1.70    5.00
 -20   0   1   -5.70    6.10
  20   0  -1   -2.70    6.10
 -20   0   1   10.30    8.20
  20   0  -1    1.50    7.50
  20   0  -1   -1.30    4.30
 -20   0   1   -2.00    6.30
  20   0  -1   23.90   11.60
 -20   0   1    6.40    8.10
  18   0  -1    4.50    6.50
  18   0  -1   16.50   14.60
 -18   0   1    1.90    7.90
 -18   0   1   -1.30    5.80
 -18   0   1   -8.30    3.50
  18   0  -1   -2.50    6.40
  18   0  -1   -3.30    4.20
  18   0  -1   13.20    9.60
 -18   0   1   -1.40    3.60
 -18   0   1   -1.90    4.20
  18   0  -1    4.50    8.60
  18   0  -1    2.00    6.30
 -16   0   1   -0.30    5.20
  16   0  -1   -0.50    5.70
  16   0  -1   -1.70    3.80
 -16   0   1    5.20    7.70
  16   0  -1   -4.30    4.40
 -16   0   1   -1.80    4.20
 -16   0   1    1.40    6.00
  16   0  -1   -5.70    4.20
  16   0  -1   -1.70    6.20
 -16   0   1   -1.50    5.80
 -16   0   1   -1.50    4.00
  16   0  -1   10.30    8.10
  16   0  -1    1.70    9.30
  16   0  -1    4.30    6.70
  14   0  -1    1.60    7.80
  14   0  -1   -3.10    2.40
 -14   0   1   -0.40    4.70
  14   0  -1   -3.40    4.40
 -14   0   1   -5.60    3.30
  14   0  -1   -2.00    3.90
 -14   0   1    3.70    4.10
 -14   0   1   -2.90    3.30
 -14   0   1    2.10    4.10
  14   0  -1   -3.90    4.10
 -14   0   1   -1.40    4.30
  14   0  -1    2.10    6.00
  14   0  -1    6.80    6.40
  14   0  -1    3.30    5.30
  12   0  -1   -4.10    4.00
 -12   0   1    1.00    5.70
 -12   0   1   -0.40    3.70
 -12   0   1   -1.90    4.30
  12   0  -1   -0.70    3.70
  12   0  -1   -4.50    4.10
  12   0  -1   -0.20    5.30
  12   0  -1    2.80    5.10
  12   0  -1    9.00    9.00
  12   0  -1    6.70    6.00
 -12   0   1   16.80    7.50
  12   0  -1    5.20    5.80
 -12   0   1    0.10    4.70
  10   0  -1    3.30    5.80
  10   0  -1   -3.40    4.80
  10   0  -1   -1.60    7.10
  10   0  -1   -8.50    4.00
 -10   0   1    4.10    6.70
 -10   0   1    5.00    4.20
 -10   0   1    9.20    6.80
  10   0  -1    0.10    5.20
  10   0  -1   -3.20    3.10
 -10   0   1    1.00    5.10
 -10   0   1   -1.20    5.70
 -10   0   1   -2.20    4.10
 -10   0   1    3.90    5.00
  10   0  -1   -1.70    4.10
  10   0  -1   -1.00    5.10
   8   0  -1    5.90    4.90
   8   0  -1    2.00    3.80
   8   0  -1    0.10    5.20
   8   0  -1   -2.20    2.60
  -8   0   1    3.30    4.10
   8   0  -1   -2.20    2.70
  -8   0   1    0.30    4.60
  -8   0   1   -1.80    3.50
  -8   0   1    3.60    5.30
   8   0  -1    4.80    4.60
  -8   0   1    1.60    3.10
  -8   0   1    2.10    3.50
   8   0  -1    3.50    4.10
  -8   0   1    1.10    2.70
   6   0  -1    0.90    2.90
  -6   0   1    0.60    2.30
  -6   0   1    5.10    3.80
   6   0  -1   -0.20    2.50
   6   0  -1   -3.70    3.40
  -6   0   1    0.90    3.60
  -6   0   1    6.50    4.20
  -6   0   1   -3.00    2.30
   6   0  -1   -2.90    2.40
   6   0  -1    1.70    3.60
   6   0  -1   -0.80    2.80
   6   0  -1    0.30    2.40
  -6   0   1   -0.10    3.00
   6   0  -1   -0.60    3.00
  -4   0   1   -2.50    1.80
  -4   0   1   -3.20    2.50
   4   0  -1   -1.10    2.50
  -4   0   1    1.10    3.10
   4   0  -1   -0.80    3.20
   4   0  -1   -1.00    3.20
  -4   0   1   -5.00    2.60
   4   0  -1   -0.80    2.20
   4   0  -1    0.90    1.40
  -4   0   1   -3.00    2.10
  -4   0   1    0.20    2.50
  -4   0   1    2.00    2.00
   4   0  -1    2.00    3.00
  -4   0   1   -1.90    2.50
   2   0  -1   -0.80    1.00
   2   0   1    1.30    2.40
  -2   0  -1   -1.30    1.80
  -2   0  -1    4.30    3.90
   2   0   1   -2.90    2.40
  -2   0  -1   -1.80    1.60
   2   0   1   -0.10    2.00
  -2   0  -1    6.70    3.70
  -2   0  -1   -1.90    1.50
   2   0   1    0.90    2.00
   2   0   1   -0.20    1.90
   2   0   1    0.80    2.10
  -2   0  -1   -0.40    2.10
  -2   0  -1    0.00    0.10
  -4   0  -1   -1.70    3.40
  -4   0  -1    1.10    3.30
  -4   0  -1   -0.50    1.90
   4   0   1   -2.60    1.90
   4   0   1   -0.20    2.30
   4   0   1   -2.30    3.90
  -4   0  -1    0.40    2.50
  -4   0  -1   -1.70    2.20
   4   0   1   -1.30    2.20
   4   0   1    0.70    3.00
  -4   0  -1   -2.30    2.10
  -4   0  -1    5.20    3.30
   4   0   1   -0.70    2.40
   4   0   1    0.90    2.80
   6   0   1    2.30    4.30
   6   0   1   -2.50    2.60
   6   0   1   -4.60    4.80
   6   0   1   -1.20    2.90
  -6   0  -1    0.80    3.30
  -6   0  -1   -3.00    2.70
  -6   0  -1    1.80    3.90
  -6   0  -1   -0.30    2.30
   6   0   1   -2.20    2.00
  -6   0  -1   -2.10    3.00
   6   0   1    0.60    3.20
  -6   0  -1    0.90    2.90
   6   0   1   -0.50    2.60
   8   0   1    1.10    4.50
  -8   0  -1    2.30    4.90
   8   0   1   -5.80    2.80
   8   0   1   -0.90    3.30
   8   0   1    3.50    5.00
  -8   0  -1    0.20    4.60
   8   0   1   -1.00    4.70
  -8   0  -1    8.60    6.30
  -8   0  -1   -6.90    3.50
  -8   0  -1   -1.60    4.00
   8   0   1   -4.10    6.80
  -8   0  -1    1.90    3.30
   8   0   1    4.30    5.20
  -8   0  -1   -0.10    3.90
 -10   0  -1   -2.30    3.40
 -10   0  -1   -1.60    3.50
 -10   0  -1   -0.70    4.60
  10   0   1   -5.50    3.30
 -10   0  -1    3.00    2.90
 -10   0  -1   -3.80    4.30
 -10   0  -1   -3.30    4.50
 -10   0  -1   -4.00    3.50
 -10   0  -1   -3.70    4.00
  10   0   1   -0.20    4.30
  10   0   1    3.50    6.00
  10   0   1    2.70    7.80
  10   0   1   -4.10    3.80
  10   0   1   13.10    5.90
 -12   0  -1   -0.10    7.30
 -12   0  -1    2.20    3.80
  12   0   1  -12.30    5.50
 -12   0  -1   -2.20    3.80
 -12   0  -1   -4.00    3.20
 -12   0  -1   -8.30    2.30
 -12   0  -1    6.30    5.40
  12   0   1    4.50    4.90
 -12   0  -1    1.40    2.60
 -12   0  -1   -2.70    3.10
  12   0   1    2.40    5.10
  12   0   1    1.90    3.90
 -12   0  -1    0.10    5.30
  12   0   1   -3.60    3.80
  12   0   1   -3.10    3.80
  12   0   1    0.30    4.20
 -14   0  -1   -1.40    2.90
 -14   0  -1    1.90    5.70
 -14   0  -1   -0.50    4.70
 -14   0  -1   -0.20    2.00
  14   0   1   -4.80    3.60
 -14   0  -1    0.20    7.40
  14   0   1    6.70    6.40
  14   0   1   -5.50    3.90
  14   0   1    1.20    5.60
 -14   0  -1   -0.10    4.80
  14   0   1   -3.20    5.70
 -14   0  -1   -1.10    4.70
 -14   0  -1    2.60    3.00
  14   0   1   -2.40    7.10
  14   0   1   -4.80    3.70
 -14   0  -1   -5.40    4.10
  16   0   1   -1.00    8.90
  16   0   1   -2.80    5.00
 -16   0  -1    1.30    3.30
 -16   0  -1    0.30    6.10
  16   0   1    3.70    5.20
 -16   0  -1    0.00    6.30
  16   0   1   -0.60    7.60
  16   0   1   -6.10    4.60
 -16   0  -1   -3.90    4.80
  16   0   1   -1.50    5.70
  16   0   1   -4.20    5.70
 -16   0  -1   -0.50    5.10
 -16   0  -1   -0.40    2.60
  16   0   1   -6.30    4.30
 -16   0  -1   -5.40    9.00
 -18   0  -1    0.80    2.80
  18   0   1    6.70    6.20
  18   0   1   -0.40    7.30
  18   0   1   -6.30    3.70
 -18   0  -1    4.70    7.10
 -18   0  -1    0.00    2.30
  18   0   1   -1.90    6.80
 -18   0  -1   -5.90    3.50
 -18   0  -1   -4.50    4.40
 -18   0  -1   -3.00    5.80
  18   0   1   -2.50    7.10
  18   0   1   -0.60    6.60
 -18   0  -1   -3.80    4.80
  18   0   1   -1.80    4.10
 -18   0  -1   -7.50    9.90
  20   0   1   -6.60    5.40
 -20   0  -1   -3.00    1.30
  20   0   1    9.20   11.10
 -20   0  -1   -2.20    5.10
 -20   0  -1   14.30   15.20
  20   0   1   13.40    9.80
 -20   0  -1   -1.50    5.40
  20   0   1   -0.10    5.00
  20   0   1   23.70   12.40
  20   0   1    2.60    5.00
 -20   0  -1    3.80    2.60
 -20   0  -1    1.00    6.80
  22   0   1   10.20   11.90
  22   0   1    1.50    6.80
  22   0   1    8.50    9.00
  22   0   1   -4.60    5.70
  22   0   1   14.90    8.30
 -22   0  -1    9.20   15.60
  22   0   1   -7.90    4.70
  23  -1  -1   20.60   12.70
  23  -1  -1   20.30   12.20
  23  -1  -1    5.60    9.50
 -23  -1   1   -3.00    5.10
 -23  -1   1    5.70    4.00
  23  -1  -1   10.50    7.00
 -23  -1   1   28.20   14.90
  23  -1  -1    6.20    8.00
 -23  -1   1    4.40    9.50
 -23  -1   1    5.80    8.30
  23  -1  -1    6.70   12.50
  23   1  -1    8.90    8.40
 -23   1   1   17.60   10.40
  23   1  -1    4.40    8.50
  23   1  -1   13.20   10.10
  23   1  -1   20.10   12.90
 -23   1   1    0.10    7.00
 -23   1   1   23.00   18.90
 -23   1   1    2.00    3.50
  23   1  -1    6.70    5.10
 -23   1   1   -2.80    6.70
  23   1  -1    6.20    8.60
 -21  -1   1    0.80    8.50
 -21  -1   1   -5.20    3.70
  21  -1  -1    5.80    9.40
  21  -1  -1   -0.60    7.20
 -21  -1   1    0.10    6.80
  21  -1  -1   10.30    9.20
  21  -1  -1    9.00    7.70
 -21  -1   1    1.90    6.10
 -21  -1   1    3.70    4.00
  21  -1  -1   -8.90    4.00
 -21  -1   1    3.30    7.90
  21  -1  -1    1.90    6.90
  21   1  -1    4.00    7.60
  21   1  -1    8.70    9.30
 -21   1   1    4.80    5.60
 -21   1   1   10.30   11.20
  21   1  -1    3.30    7.80
  21   1  -1    7.90    7.70
  21   1  -1    4.00    8.60
 -21   1   1    1.30    3.70
  21   1  -1   -4.60    4.20
  21   1  -1   -2.20    9.20
 -19  -1   1    9.80    9.90
 -19  -1   1   16.80   10.40
  19  -1  -1   11.60    8.90
  19  -1  -1   17.40   11.50
 -19  -1   1   16.10   10.50
 -19  -1   1   19.60   11.70
 -19  -1   1   34.20   14.40
  19  -1  -1   -5.00    5.80
 -19  -1   1   18.20    8.40
  19  -1  -1    5.60    9.10
  19  -1  -1   23.70   11.50
  19  -1  -1   32.10   10.80
  19  -1  -1   33.10   17.70
  19  -1  -1   12.30    9.30
 -19   1   1   11.30    7.10
 -19   1   1   21.00    7.80
  19   1  -1   13.80   13.40
 -19   1   1   34.10   13.00
  19   1  -1   11.80    9.70
  19   1  -1   11.90   11.40
  19   1  -1   20.00   10.50
  19   1  -1   21.00   13.70
 -19   1   1   11.50    8.70
  19   1  -1    3.10    9.80
 -19   1   1   26.60   14.10
  19   1  -1   27.40   11.70
 -17  -1   1    0.40    5.60
 -17  -1   1   -7.90    4.10
 -17  -1   1   -8.10    5.30
  17  -1  -1    1.20    4.70
  17  -1  -1    7.70    7.80
 -17  -1   1   -3.30    5.80
  17  -1  -1   10.40    8.80
  17  -1  -1   -2.40    3.00
  17  -1  -1   -2.10   11.20
  17  -1  -1   -3.30    6.00
  17  -1  -1   -6.50    6.00
 -17  -1   1   -0.50    6.90
  17  -1  -1   10.70    9.40
 -17  -1   1    5.50    5.80
  17   1  -1   -3.10    5.80
  17   1  -1  -13.60    5.70
 -17   1   1   -6.10    5.60
 -17   1   1   15.60   11.00
 -17   1   1    2.80    5.70
  17   1  -1    0.70    5.80
 -17   1   1    0.20    5.90
 -17   1   1    5.00    4.90
  17   1  -1  -10.50    3.50
  17   1  -1   -0.20    4.80
  17   1  -1   -0.40    6.90
  17   1  -1   -0.60    4.60
  17   1  -1   20.20   10.50
 -17   1   1   -1.50    4.00
  15  -1  -1   12.60    8.60
  15  -1  -1    1.50    4.50
  15  -1  -1    4.70    6.30
 -15  -1   1    8.20    7.10
  15  -1  -1    7.00    7.20
  15  -1  -1    8.10    7.40
  15  -1  -1    7.60    7.30
 -15  -1   1    9.30    7.70
 -15  -1   1    3.90    5.20
 -15  -1   1   -1.10    4.40
  15  -1  -1    8.60    6.60
  15  -1  -1  -13.70    6.90
 -15   1   1   -2.20    3.00
  15   1  -1   23.60   11.50
  15   1  -1    2.40    6.20
 -15   1   1   -5.00    3.70
  15   1  -1   -2.30    4.20
 -15   1   1    3.20    7.40
 -15   1   1    2.90    6.80
  15   1  -1   -4.70    4.10
 -15   1   1    3.20    5.30
  15   1  -1    0.60    5.50
  15   1  -1    7.20    7.00
  15   1  -1    6.00    6.70
  15   1  -1    0.00    5.50
 -15   1   1   10.10    8.40
 -15   1   1    5.50    5.20
 -13  -1   1   11.40    6.20
  13  -1  -1   14.90   11.40
 -13  -1   1    7.20    2.90
 -13  -1   1   10.00    8.00
  13  -1  -1    6.10    5.80
 -13  -1   1   10.30    7.30
  13  -1  -1    4.20    6.30
  13  -1  -1    7.70    6.00
  13  -1  -1   -1.30    5.20
  13  -1  -1    7.80    6.90
  13  -1  -1   -0.10    3.50
 -13  -1   1    8.00    7.30
  13  -1  -1    7.30    6.90
  13   1  -1    6.70    5.80
  13   1  -1    8.40    6.60
 -13   1   1    6.10    5.80
  13   1  -1    6.10    5.90
 -13   1   1    3.50    6.60
 -13   1   1    0.90    4.10
  13   1  -1   14.80    7.20
  13   1  -1   10.80    6.10
 -13   1   1    6.10    4.00
 -13   1   1    6.20    8.20
 -13   1   1   -0.70    4.90
  13   1  -1   14.70    8.80
  13   1  -1    2.70    5.60
  13   1  -1    3.90    6.10
 -13   1   1    9.70    7.00
 -11  -1   1   27.10    9.10
 -11  -1   1    6.60    3.40
  11  -1  -1   27.50   13.50
  11  -1  -1   23.30    9.40
  11  -1  -1   21.60    8.00
 -11  -1   1   13.20    7.00
  11  -1  -1   17.60    6.20
 -11  -1   1   18.60    8.00
  11  -1  -1   21.30    8.10
 -11  -1   1   34.30   11.00
 -11  -1   1   16.20    6.80
  11  -1  -1   12.30    7.60
 -11  -1   1   20.50    8.30
  11  -1  -1   20.00    8.40
  11  -1  -1   25.60    8.80
 -11   1   1   18.60    5.80
  11   1  -1   20.00    9.10
 -11   1   1    8.10    4.90
 -11   1   1   23.90    9.60
  11   1  -1   13.30    7.40
  11   1  -1   20.20    8.90
 -11   1   1   17.10    8.40
  11   1  -1    7.10    7.20
 -11   1   1   26.50   12.00
  11   1  -1   27.80    9.30
  11   1  -1   15.70    7.50
 -11   1   1   12.40    7.10
 -11   1   1    2.60    5.20
   9  -1  -1  940.31   61.99
   9  -1  -1  978.40   64.19
   9  -1  -1  996.10   59.19
   9  -1  -1  883.21   70.59
   9  -1  -1  923.31   62.39
  -9  -1   1 1052.29   64.49
   9  -1  -1  952.30   62.79
  -9  -1   1 1013.60   64.09
  -9  -1   1  975.20   63.39
   9  -1  -1 1120.39   76.59
  -9  -1   1  926.21   61.69
   9  -1  -1 1026.50   67.99
   9   1  -1 1007.00   64.39
  -9   1   1  966.90   58.99
  -9   1   1  941.51   62.79
  -9   1   1  891.11   62.29
   9   1  -1  961.20   62.39
  -9   1   1  927.41   62.59
  -9   1   1  956.60   62.69
   9   1  -1  906.71   62.99
   9   1  -1  962.90   63.69
  -9   1   1  955.60   66.39
   9   1  -1  999.40   63.89
  -9   1   1  922.41   58.99
   9   1  -1  986.50   61.99
   9   1  -1  996.40   62.49
   7  -1  -1  384.36   26.30
  -7  -1   1  381.66   29.30
   7  -1  -1  347.47   28.20
  -7  -1   1  379.56   29.10
  -7  -1   1  357.06   26.90
   7  -1  -1  353.86   31.30
   7  -1  -1  368.86   28.00
  -7  -1   1  418.56   28.80
  -7  -1   1  361.16   28.10
  -7  -1   1  416.26   29.60
   7  -1  -1  375.56   25.00
   7  -1  -1  379.96   28.80
   7   1  -1  387.96   28.90
   7   1  -1  372.46   28.60
  -7   1   1  371.76   25.90
  -7   1   1  340.27   27.60
  -7   1   1  389.76   28.50
   7   1  -1  397.16   26.90
  -7   1   1  374.56   28.40
  -7   1   1  382.96   28.30
  -7   1   1  405.66   25.40
   7   1  -1  386.46   27.40
   7   1  -1  383.56   28.70
   7   1  -1  452.15   29.90
   7   1  -1  390.36   28.80
  -7   1   1  358.16   30.60
   7   1  -1  383.96   28.10
   5  -1  -1   61.79    9.10
   5  -1  -1   54.59    9.10
   5  -1  -1   54.69    8.90
   5  -1  -1   67.99    7.40
  -5  -1   1   59.49    9.30
  -5  -1   1   58.09    9.30
  -5  -1   1   44.30    7.50
   5  -1  -1   48.80    8.20
  -5  -1   1   58.09    8.90
  -5  -1   1   57.69    7.40
   5  -1  -1   51.89    7.20
   5  -1  -1   59.99    8.80
   5  -1  -1   62.59   12.20
  -5  -1   1   39.80    7.60
  -5  -1   1   42.40    7.80
  -5   1   1   52.39   10.80
  -5   1   1   55.69    8.60
   5   1  -1   50.89    8.30
  -5   1   1   57.39    8.70
   5   1  -1   57.49    7.00
  -5   1   1   50.59    8.10
   5   1  -1   68.79   10.00
  -5   1   1   56.39    7.50
   5   1  -1   62.09    9.20
   5   1  -1   42.00    7.70
   5   1  -1   50.39    8.30
   5   1  -1   69.29   10.10
  -5   1   1   33.70    7.10
  -5   1   1   42.80    7.90
  -5   1   1   56.79    6.20
  -3  -1   1  511.45   30.50
  -3  -1   1  498.25   29.90
   3  -1  -1  463.75   30.10
   3  -1  -1  487.05   29.80
  -3  -1   1  497.55   28.00
  -3  -1   1  494.15   29.90
  -3  -1   1  454.05   29.80
  -3  -1   1  471.25   29.70
   3  -1  -1  506.55   30.40
  -3  -1   1  503.45   31.20
  -3  -1   1  481.75   29.50
   3  -1  -1  514.75   30.50
   3  -1  -1  496.15   29.70
   3   1  -1  476.95   29.30
  -3   1   1  459.55   27.60
   3   1  -1  474.35   29.90
   3   1  -1  461.85   27.90
   3   1  -1  482.55   30.30
  -3   1   1  501.15   30.20
   3   1  -1  463.65   29.90
  -3   1   1  442.96   29.30
   3   1  -1  490.15   29.70
  -3   1   1  461.35   29.60
  -3   1   1  485.25   30.10
   3   1  -1  427.96   29.50
  -3   1   1  434.56   29.90
  -3   1   1  466.35   29.90
  -1  -1   1    3.70    1.20
   1  -1  -1    9.40    2.60
   1  -1  -1    3.10    1.70
  -1  -1   1    5.30    1.40
  -1  -1   1    4.70    1.40
  -1  -1   1    3.00    1.70
   1  -1  -1    4.70    2.00
  -1  -1   1    9.50    2.60
  -1  -1   1    2.00    1.70
  -1  -1   1    4.60    2.30
  -1  -1   1   -0.60    1.80
   1  -1  -1    4.60    2.10
  -1  -1   1    4.50    1.50
   1  -1  -1    4.30    1.60
  -1  -1   1    4.80    1.30
   1  -1  -1    8.20    2.60
  -1   1   1    4.20    1.90
  -1   1   1    7.80    2.40
  -1   1   1    6.30    2.50
  -1   1   1    6.10    2.40
   1   1  -1    2.00    1.10
  -1   1   1    5.90    2.00
   1   1  -1    9.50    2.70
   1   1  -1    3.60    1.30
   1   1  -1    7.50    1.50
   1   1  -1    5.40    1.50
  -1   1   1    4.60    2.10
   1   1  -1    5.60    2.60
  -1   1   1    3.00    1.70
  -1   1   1    5.90    1.90
   1   1  -1    7.50    2.90
  -1  -1  -1  339.37   22.00
   1  -1   1  354.16   24.10
   1  -1   1  324.07   22.20
   1  -1   1  332.87   19.10
  -1  -1  -1  323.97   20.70
  -1  -1  -1  337.67   20.80
   1  -1   1  320.77   19.90
  -1  -1  -1  359.96   22.20
   1  -1   1  328.77   19.10
  -1  -1  -1  318.47   21.60
   1  -1   1  360.06   21.80
   1  -1   1  333.37   24.50
   1  -1   1  331.97   19.10
  -1  -1  -1  329.57   21.90
   1  -1   1  317.07   23.20
   1  -1   1  325.37   19.10
  -1   1  -1  333.67   23.70
   1   1   1  343.87   22.00
  -1   1  -1  312.27   19.40
  -1   1  -1  310.27   21.80
   1   1   1  299.67   21.40
   1   1   1  327.47   20.80
  -1   1  -1  374.36   27.10
  -1   1  -1  314.67   19.90
  -1   1  -1  352.56   25.40
   1   1   1  354.06   22.20
   1   1   1  328.17   21.90
   1   1   1  338.57   21.90
   1   1   1  335.77   21.80
  -1   1  -1  313.87   19.10
   1   1   1  297.97   23.00
  -3  -1  -1  281.27   20.90
  -3  -1  -1  264.17   20.20
   3  -1   1  276.97   18.50
  -3  -1  -1  283.37   20.40
   3  -1   1  262.07   18.20
  -3  -1  -1  276.07   20.20
  -3  -1  -1  283.27   20.40
  -3  -1  -1  276.77   20.30
   3  -1   1  260.37   23.80
  -3  -1  -1  296.77   18.10
   3  -1   1  271.27   20.10
   3  -1   1  262.17   20.40
  -3  -1  -1  255.97   20.00
   3  -1   1  270.87   16.50
   3  -1   1  285.67   18.40
   3  -1   1  265.57   18.30
   3  -1   1  272.47   18.40
  -3   1  -1  274.37   20.60
  -3   1  -1  270.47   23.10
   3   1   1  274.87   20.20
  -3   1  -1  255.17   18.10
  -3   1  -1  280.77   18.80
   3   1   1  273.87   18.00
   3   1   1  256.47   20.20
   3   1   1  288.97   20.50
   3   1   1  265.57   20.30
  -3   1  -1  284.57   19.50
   3   1   1  288.77   20.70
  -3   1  -1  274.87   16.50
  -3   1  -1  227.08   17.90
   3   1   1  275.57   20.50
  -3   1  -1  246.98   18.10
  -3   1  -1  256.47   22.90
  -5  -1  -1  136.09   16.20
   5  -1   1  119.89   13.10
  -5  -1  -1  115.09   15.00
   5  -1   1  127.19   11.20
  -5  -1  -1  128.89   10.40
   5  -1   1  127.69   15.60
   5  -1   1  104.49   12.80
  -5  -1  -1  118.19   15.20
  -5  -1  -1  123.69   14.50
   5  -1   1  123.69   11.60
   5  -1   1  126.79    8.90
   5  -1   1  121.09   19.00
   5  -1   1  121.29   11.90
  -5  -1  -1  125.69   15.20
  -5  -1  -1  119.89   14.40
   5   1   1  131.69   15.70
   5   1   1  122.39   14.40
   5   1   1  142.49   16.00
  -5   1  -1  112.49    8.60
   5   1   1  137.79   16.60
   5   1   1  137.89   16.50
  -5   1  -1  109.79   16.40
   5   1   1  101.69   13.80
  -5   1  -1  116.59   13.00
  -5   1  -1   97.29   11.90
  -5   1  -1  118.69   13.70
  -5   1  -1  146.79   20.90
  -5   1  -1   97.79   13.60
  -5   1  -1  116.19   11.10
   7  -1   1   22.70   10.70
   7  -1   1   31.50    9.50
   7  -1   1   46.50    9.40
  -7  -1  -1   21.90    7.60
  -7  -1  -1   36.20    9.10
   7  -1   1   28.90    7.00
   7  -1   1   18.10    6.40
  -7  -1  -1   34.00    6.00
   7  -1   1   27.40    9.90
  -7  -1  -1   27.70    8.30
   7  -1   1   19.30    6.60
  -7  -1  -1   42.40    9.90
  -7  -1  -1   16.10    6.80
  -7   1  -1   26.10    7.80
   7   1   1   37.10    9.20
  -7   1  -1   18.10    9.30
   7   1   1   18.50    7.00
  -7   1  -1   32.90    6.70
  -7   1  -1   24.80    7.20
  -7   1  -1   34.30    9.40
  -7   1  -1   33.20    7.10
  -7   1  -1   22.60    7.20
   7   1   1   16.70    6.90
   7   1   1   36.80    9.20
   7   1   1   26.80    9.70
   7   1   1   29.60    8.50
  -7   1  -1   30.60   12.00
  -9  -1  -1  135.99   19.90
   9  -1   1  140.69   19.00
  -9  -1  -1  155.48   20.10
   9  -1   1  155.68   17.80
  -9  -1  -1  153.48   21.00
   9  -1   1  166.68   20.60
  -9  -1  -1  104.69   18.00
  -9  -1  -1  145.99   20.70
  -9  -1  -1  143.59   13.20
   9  -1   1  167.28   21.10
   9  -1   1  171.68   27.80
   9  -1   1  163.88   22.10
   9  -1   1  198.08   22.50
  -9  -1  -1  203.58   23.80
  -9   1  -1  116.29   16.90
  -9   1  -1  124.29   18.00
  -9   1  -1  150.28   24.20
   9   1   1  169.58   21.70
   9   1   1  145.59   21.00
  -9   1  -1  182.28   16.60
   9   1   1  154.88   20.90
  -9   1  -1  123.69   12.80
  -9   1  -1  108.49   20.30
   9   1   1  190.68   22.50
  -9   1  -1  148.29   11.70
   9   1   1  136.69   18.80
   9   1   1  241.28   29.30
   9   1   1  151.98   20.40
  -9   1  -1  168.88   20.80
  11  -1   1  162.78   23.90
  11  -1   1   81.99   16.10
 -11  -1  -1   96.79   16.70
 -11  -1  -1  121.19   20.40
  11  -1   1  148.99   28.10
 -11  -1  -1  117.59   20.20
  11  -1   1  107.99   16.40
  11  -1   1  101.99   16.50
 -11  -1  -1   74.29   16.60
 -11  -1  -1   80.99   15.90
 -11  -1  -1  118.29   20.30
  11  -1   1   90.29   16.90
 -11  -1  -1  118.09   13.50
  11  -1   1  118.49   19.20
 -11   1  -1  111.69   10.30
  11   1   1   82.99   17.30
 -11   1  -1  125.19   19.00
 -11   1  -1   79.09   15.80
 -11   1  -1   91.69   15.10
 -11   1  -1  115.99   10.00
  11   1   1   98.59   18.40
  11   1   1  122.19   20.20
  11   1   1  103.29   17.60
 -11   1  -1  107.69   18.10
  11   1   1  110.49   22.00
  11   1   1   80.59   15.80
  11   1   1  119.79   19.60
  13  -1   1   26.70   10.00
 -13  -1  -1   15.00    8.80
 -13  -1  -1   15.50    8.00
  13  -1   1   20.00    7.60
 -13  -1  -1   23.50   14.30
 -13  -1  -1   38.30   11.40
  13  -1   1   48.10   17.40
  13  -1   1   64.29   17.00
 -13  -1  -1   29.70   11.60
  13  -1   1   37.70   11.50
 -13  -1  -1   25.50    6.70
  13  -1   1   28.60   10.00
  13  -1   1   23.10    9.00
 -13  -1  -1   27.10   10.80
 -13  -1  -1   12.40    8.20
 -13   1  -1   25.70    9.90
  13   1   1   20.90   10.10
  13   1   1   33.00   12.30
  13   1   1   36.70   11.20
 -13   1  -1   16.90   11.00
  13   1   1   17.00    9.40
 -13   1  -1   24.50   10.00
  13   1   1   38.20   13.20
 -13   1  -1   18.20    4.30
 -13   1  -1   30.10    9.50
  13   1   1   24.30   12.30
  13   1   1   24.40    9.90
 -13   1  -1   15.50    8.80
 -13   1  -1   30.80    5.90
 -15  -1  -1    4.60    7.70
 -15  -1  -1    1.20    4.50
  15  -1   1    7.90    7.10
 -15  -1  -1   -0.20    5.40
 -15  -1  -1    0.60    3.10
  15  -1   1   -3.30    5.00
 -15  -1  -1    8.80    8.30
 -15  -1  -1    0.70    5.60
  15  -1   1    1.50    5.90
 -15  -1  -1   -0.80    4.20
  15  -1   1    4.40    6.90
  15  -1   1   -0.20    5.30
  15  -1   1    2.10   10.50
 -15  -1  -1   -6.20    7.80
  15  -1   1    2.50    6.00
 -15   1  -1   -2.30    5.00
 -15   1  -1    0.50    2.40
 -15   1  -1   -2.40    5.00
  15   1   1    9.90    7.80
  15   1   1   10.90    8.00
  15   1   1    2.40    7.30
 -15   1  -1    1.90    5.90
 -15   1  -1    0.50    4.90
 -15   1  -1   -0.70    6.50
  15   1   1    4.20    6.40
  15   1   1   -3.00    9.30
  15   1   1    0.20    7.10
  15   1   1    8.50    6.90
 -15   1  -1    4.70   12.90
  17  -1   1    6.20    8.40
  17  -1   1   12.30   10.60
  17  -1   1   11.00    9.80
 -17  -1  -1   21.60   12.10
 -17  -1  -1   17.60    5.90
  17  -1   1    6.00    8.10
 -17  -1  -1   17.10    6.40
 -17  -1  -1   58.59   27.90
 -17  -1  -1   14.00    5.20
 -17  -1  -1    4.90    8.90
 -17  -1  -1    0.10    8.70
  17  -1   1   24.60   12.50
  17  -1   1    5.50    6.60
  17  -1   1    0.10    6.00
 -17  -1  -1   22.70   10.60
  17   1   1    8.40    9.10
 -17   1  -1   17.10   10.20
  17   1   1   12.90    9.70
 -17   1  -1   13.80    9.80
  17   1   1   21.60   14.00
 -17   1  -1   10.00   15.20
 -17   1  -1   30.10   12.90
 -17   1  -1   15.00   10.10
  17   1   1   -3.70    4.80
 -17   1  -1   11.60    4.10
  17   1   1   14.80   10.20
  17   1   1   10.00    9.20
  17   1   1    9.10    8.50
 -17   1  -1    9.00    3.90
  17   1   1    5.00    8.80
 -19  -1  -1   -1.70    1.70
  19  -1   1    6.00    8.50
  19  -1   1    3.90    7.80
 -19  -1  -1    4.70    7.00
 -19  -1  -1    2.90    7.50
  19  -1   1   -5.50    5.40
  19  -1   1    0.70    6.50
 -19  -1  -1    4.30    6.70
  19  -1   1    6.10    5.80
 -19  -1  -1    7.50    3.90
 -19  -1  -1    0.90   11.70
  19  -1   1   -3.00    6.50
 -19   1  -1   -6.60    2.40
 -19   1  -1    2.80    2.10
  19   1   1    2.30    8.10
 -19   1  -1  -12.80    5.60
 -19   1  -1    2.30    2.00
  19   1   1   12.50    9.60
  19   1   1    9.90    8.80
 -19   1  -1   -1.70    3.60
  19   1   1    0.20    6.30
  19   1   1   -1.40    6.90
  19   1   1    6.00    6.80
 -21  -1  -1    3.30    7.60
  21  -1   1    5.00    4.30
  21  -1   1    7.90    8.80
  21  -1   1    2.00    7.90
 -21  -1  -1    6.00   12.10
  21  -1   1   -2.90    6.20
 -21  -1  -1    3.90    3.50
 -21  -1  -1   16.00   14.10
  21  -1   1   -1.70    4.10
 -21  -1  -1   -2.60    5.40
  21  -1   1    6.30    8.40
 -21  -1  -1    3.10    3.00
  21   1   1   11.30    7.60
 -21   1  -1    5.70   14.80
  21   1   1   -1.50    7.10
  21   1   1   10.80    9.30
  21   1   1    2.90    6.50
 -21   1  -1    2.70    6.80
  21   1   1    1.20    4.60
 -21   1  -1    1.10    6.30
  21   1   1   -1.60    6.30
 -22  -2   1    5.80    5.40
  22  -2  -1    2.00    6.70
 -22  -2   1   -2.40    6.50
  22  -2  -1    8.50    8.40
 -22  -2   1   14.70   10.60
 -22  -2   1    6.60    7.70
  22  -2  -1    0.80    5.10
  22  -2  -1    5.40    5.40
 -22  -2   1    5.00    9.50
  22  -2  -1   12.60   12.20
  22  -2  -1   -1.70    6.70
  22   2  -1   -2.20    6.90
 -22   2   1    4.00    9.70
 -22   2   1   11.30   13.50
  22   2  -1   -6.00    4.80
  22   2  -1   17.30   10.00
 -22   2   1    6.10    4.30
  22   2  -1    2.80    7.90
 -22   2   1    9.90    9.80
  22   2  -1   16.40   11.60
  22   2  -1   21.00   13.80
  22   2  -1   10.30    8.90
  20  -2  -1    7.20    8.80
 -20  -2   1    1.90    7.40
 -20  -2   1   -3.30    4.00
  20  -2  -1    2.70    4.30
  20  -2  -1   -4.30    4.60
 -20  -2   1   -1.30    7.20
 -20  -2   1   -0.30    7.00
 -20  -2   1    7.30    8.80
  20  -2  -1   15.00    9.70
  20  -2  -1   22.00   14.10
 -20  -2   1  -11.80    4.40
  20  -2  -1   -3.40    5.70
 -20   2   1   12.10   12.70
 -20   2   1   -1.50    4.00
 -20   2   1    7.40    9.70
  20   2  -1   10.10    9.10
 -20   2   1   -1.50    5.50
  20   2  -1   -0.50    4.60
  20   2  -1   12.00    8.70
  20   2  -1    1.20    6.00
  20   2  -1   -2.30   11.00
  20   2  -1   13.40   11.20
 -20   2   1   -8.40    3.00
 -20   2   1    4.30    3.70
  20   2  -1    1.90    7.20
  20   2  -1    4.90    8.50
  18  -2  -1    7.80    9.20
 -18  -2   1   15.90   10.40
  18  -2  -1   14.80    9.70
  18  -2  -1    8.50    8.50
 -18  -2   1   19.70   10.40
  18  -2  -1   -3.80    6.50
  18  -2  -1    1.60    5.50
  18  -2  -1   -9.60   10.30
  18  -2  -1    6.60    8.50
 -18  -2   1    3.80    4.70
 -18  -2   1    6.30    9.20
 -18  -2   1    2.60    3.50
  18  -2  -1    3.20    5.70
 -18   2   1    7.30    5.10
 -18   2   1   -1.80    5.50
 -18   2   1   10.90    6.70
  18   2  -1    2.80    6.80
 -18   2   1   -2.80    8.10
  18   2  -1   -2.60    4.90
  18   2  -1    0.30    6.70
 -18   2   1   15.70   10.10
  18   2  -1    2.40    6.90
  18   2  -1   -3.30    8.20
  18   2  -1    4.10    7.10
 -18   2   1    1.30    6.80
  18   2  -1   -0.60    6.70
  16  -2  -1    6.90    7.40
 -16  -2   1   10.40    4.60
 -16  -2   1   15.00    9.50
 -16  -2   1   13.80    9.90
  16  -2  -1    5.90    6.80
 -16  -2   1   14.70   10.90
 -16  -2   1    8.90    8.00
  16  -2  -1   25.50   12.20
  16  -2  -1    1.70    6.50
 -16  -2   1    8.50    6.90
  16  -2  -1   10.20    8.20
 -16  -2   1   27.40   11.30
  16  -2  -1   17.50    9.50
  16  -2  -1   16.90    7.20
  16   2  -1    6.80    7.20
 -16   2   1    4.60    7.50
  16   2  -1    7.60    7.30
 -16   2   1   -8.10    6.50
  16   2  -1    5.70   10.30
  16   2  -1    8.70    6.90
 -16   2   1   12.80    7.10
 -16   2   1    5.60    4.20
  16   2  -1    3.70    7.60
  16   2  -1   12.30    8.90
  16   2  -1    6.40    7.40
  16   2  -1   18.30    9.60
 -16   2   1   18.90   10.30
 -16   2   1    4.40    7.00
 -16   2   1    7.60    7.70
  14  -2  -1  109.59   20.00
  14  -2  -1  128.69   20.90
 -14  -2   1  115.99   21.80
 -14  -2   1  100.09   18.30
  14  -2  -1  153.28   23.90
  14  -2  -1  147.69   23.50
 -14  -2   1  149.88   24.70
 -14  -2   1  127.09   22.80
 -14  -2   1  121.09   20.20
 -14  -2   1  134.89   13.30
  14  -2  -1  158.18   23.10
 -14  -2   1  138.59   24.30
  14  -2  -1  149.39   17.80
  14  -2  -1   83.99   18.10
  14  -2  -1  137.79   28.10
  14   2  -1  111.69   18.60
 -14   2   1   98.49   18.90
  14   2  -1  126.89   21.70
  14   2  -1  157.98   24.60
 -14   2   1  133.59   16.80
 -14   2   1  109.09   23.80
  14   2  -1  114.79   21.00
  14   2  -1  153.98   24.90
 -14   2   1  115.59   16.20
 -14   2   1  187.88   26.40
  14   2  -1  169.88   25.50
  14   2  -1  129.69   21.90
 -14   2   1  126.99   21.00
 -14   2   1  127.79   21.10
  14   2  -1  116.59   22.30
 -12  -2   1   18.90    8.90
  12  -2  -1   28.20    9.90
 -12  -2   1   40.80   12.80
 -12  -2   1   13.80    7.60
  12  -2  -1   19.50    8.60
  12  -2  -1   29.70    6.70
  12  -2  -1   27.30   13.80
  12  -2  -1   14.50    8.50
 -12  -2   1   27.20    8.70
 -12  -2   1   24.20    9.00
  12  -2  -1   43.20   13.00
 -12  -2   1   34.20   11.20
  12  -2  -1   31.40    9.90
  12  -2  -1   42.30   11.00
  12   2  -1   31.00   12.40
  12   2  -1   18.40    9.60
  12   2  -1   12.60    7.60
  12   2  -1   31.90   10.90
  12   2  -1   24.80    9.00
  12   2  -1   23.30    8.80
 -12   2   1   30.30    7.40
 -12   2   1   30.20    6.80
 -12   2   1   42.90   10.90
  12   2  -1   37.40   10.80
 -12   2   1   25.70   10.00
  12   2  -1   21.80    8.90
 -12   2   1   25.40    9.40
 -12   2   1   18.80    8.30
 -12   2   1    6.40    8.60
 -10  -2   1   17.80    8.40
  10  -2  -1   17.90    5.10
 -10  -2   1   16.40    7.90
  10  -2  -1    8.40   11.70
  10  -2  -1   15.50    4.00
 -10  -2   1   25.00    8.10
  10  -2  -1   21.20    8.60
  10  -2  -1   20.10    8.30
  10  -2  -1   20.80    7.00
  10  -2  -1    5.30    6.70
  10  -2  -1   25.30    9.40
 -10  -2   1   23.10    8.60
 -10  -2   1   16.40    7.90
  10  -2  -1    2.70    5.50
  10  -2  -1   18.20    8.20
 -10  -2   1   22.50   10.20
  10   2  -1   20.80    8.50
  10   2  -1   29.20   10.30
 -10   2   1   13.00    4.40
  10   2  -1   19.80    7.10
 -10   2   1   15.20    7.60
  10   2  -1   21.20    8.00
 -10   2   1   19.90    5.90
 -10   2   1   13.60    7.60
  10   2  -1    4.60    5.80
  10   2  -1   17.90    7.50
  10   2  -1   30.90    9.80
 -10   2   1   13.50    7.20
 -10   2   1   28.20   13.10
 -10   2   1   11.40    6.70
  10   2  -1   22.60    8.40
   8  -2  -1   35.80    9.10
   8  -2  -1   35.70   10.20
   8  -2  -1   38.30    9.10
   8  -2  -1   33.90    5.60
   8  -2  -1   43.40   10.00
  -8  -2   1   25.80    8.00
   8  -2  -1   35.60    8.90
   8  -2  -1   24.50    4.60
  -8  -2   1   39.00    9.70
  -8  -2   1   18.50    7.50
   8  -2  -1   23.20    6.70
  -8  -2   1   20.30    7.30
  -8  -2   1   20.50    7.40
  -8  -2   1   57.19   10.30
   8  -2  -1   28.80   12.80
   8   2  -1   31.20    8.40
   8   2  -1   28.40    8.70
  -8   2   1   50.99   10.10
  -8   2   1   36.20    9.00
   8   2  -1   34.60    9.30
  -8   2   1   43.90    9.70
   8   2  -1   21.80    7.50
  -8   2   1   26.10    4.70
  -8   2   1   23.30    8.20
   8   2  -1   23.30    7.80
  -8   2   1   43.20   13.70
  -8   2   1   28.40    8.10
   8   2  -1   32.50    7.90
  -8   2   1   28.80    7.00
  -6  -2   1   57.39   10.40
   6  -2  -1   57.69    5.00
  -6  -2   1   62.59    8.60
   6  -2  -1   47.10    8.90
   6  -2  -1   75.49   11.20
  -6  -2   1   86.89   13.10
   6  -2  -1   58.49    9.00
   6  -2  -1   70.19   10.80
  -6  -2   1   55.19    9.80
   6  -2  -1   71.19   10.60
   6  -2  -1   89.09   17.70
   6  -2  -1   86.09   11.70
  -6  -2   1   54.09    9.40
  -6  -2   1   51.29    9.60
  -6   2   1   90.49   11.50
  -6   2   1   67.99    9.70
  -6   2   1   66.89    8.30
  -6   2   1   71.49   15.90
   6   2  -1   80.29   12.00
   6   2  -1   73.69   11.70
  -6   2   1   60.29   10.10
  -6   2   1   70.59   10.90
   6   2  -1   51.09    8.60
  -6   2   1   58.49    4.80
   6   2  -1   74.69   11.70
   6   2  -1   56.79    8.30
   6   2  -1   53.09    9.70
  -6   2   1   44.70    8.60
   6   2  -1   73.59   11.90
   4  -2  -1  242.88   19.00
  -4  -2   1  328.47   20.70
   4  -2  -1  258.37   19.00
   4  -2  -1  249.68   19.30
  -4  -2   1  257.67   17.40
  -4  -2   1  248.38   19.50
   4  -2  -1  251.57   19.20
  -4  -2   1  248.78   18.00
  -4  -2   1  229.98   19.10
   4  -2  -1  261.67   16.90
  -4  -2   1  265.27   19.40
  -4  -2   1  282.77   20.80
   4  -2  -1  234.18   19.00
   4  -2  -1  251.87   19.30
   4   2  -1  274.97   19.60
  -4   2   1  268.57   19.20
   4   2  -1  255.67   18.10
  -4   2   1  234.38   15.00
   4   2  -1  272.07   19.70
   4   2  -1  268.97   19.70
  -4   2   1  277.17   19.70
   4   2  -1  229.08   19.90
   4   2  -1  259.67   17.50
  -4   2   1  251.97   19.00
  -4   2   1  259.77   25.30
  -4   2   1  211.38   18.60
   4   2  -1  275.87   19.80
  -4   2   1  264.07   18.90
  -2  -2   1 1481.55   80.59
   2  -2  -1 1345.27   79.89
  -2   2   1 1289.27   79.59
   0  -2   1    0.00    1.50
   0  -2   1   -0.40    2.10
   0  -2   1    0.30    1.60
   0  -2   1    3.90    3.50
   0  -2  -1    1.50    2.60
   0  -2   1    0.80    2.20
   0  -2   1    1.80    1.80
   0  -2   1    2.40    3.20
   0  -2   1    0.90    1.50
   0  -2  -1    0.00    2.90
   0  -2  -1   -1.60    2.50
   0  -2   1    7.20    5.00
   0  -2   1    0.10    1.40
   0  -2  -1   -3.20    2.10
   0  -2   1    3.40    6.40
   0  -2  -1   -3.10    2.80
   0  -2  -1   -1.80    1.40
   0  -2  -1    3.30    2.90
   0  -2  -1    4.50    3.80
   0   2  -1    1.30    1.70
   0   2  -1   -3.60    3.30
   0   2  -1   -2.90    2.70
   0   2  -1   -1.40    2.10
   0   2   1    0.00    2.70
   0   2   1    0.60    2.60
   0   2   1    4.70    3.10
   0   2   1   -1.00    2.50
   0   2   1    0.50    2.60
   0   2   1    4.10    3.50
   0   2   1    0.40    1.50
   0   2   1    3.60    3.50
   0   2  -1    1.30    1.50
   0   2  -1    3.30    5.80
   0   2  -1    0.40    2.20
   0   2  -1    1.70    1.50
  -2  -2  -1  233.18   19.00
   2  -2   1  226.58   15.50
  -2  -2  -1  239.58   19.10
  -2  -2  -1  224.48   16.20
  -2  -2  -1  240.98   19.20
   2  -2   1  251.97   16.30
  -2  -2  -1  253.07   18.20
   2  -2   1  234.48   17.00
  -2  -2  -1  290.37   20.20
   2  -2   1  249.18   15.60
   2  -2   1  258.97   21.20
  -2  -2  -1  246.88   19.00
   2  -2   1  287.57   25.30
   2  -2   1  241.38   15.60
  -2  -2  -1  212.78   18.40
   2  -2   1  260.67   19.30
   2  -2   1  236.38   15.60
   2  -2   1  244.78   21.00
  -2   2  -1  261.77   19.00
  -2   2  -1  234.18   15.70
   2   2   1  228.48   18.90
  -2   2  -1  234.88   20.00
   2   2   1  261.47   18.50
   2   2   1  256.87   19.30
  -2   2  -1  225.48   16.90
   2   2   1  217.18   18.70
   2   2   1  250.17   19.10
  -2   2  -1  233.18   15.50
  -2   2  -1  267.97   24.40
   2   2   1  238.58   19.20
  -4  -2  -1   53.19    8.20
  -4  -2  -1   41.50    8.70
   4  -2   1   50.69    9.60
   4  -2   1   45.90    6.90
   4  -2   1   43.90   10.40
   4  -2   1   51.39    7.50
   4  -2   1   48.60    6.90
  -4  -2  -1   32.50    7.50
   4  -2   1   42.20    6.60
  -4  -2  -1   70.29   11.70
  -4  -2  -1   46.90    9.10
  -4  -2  -1   43.40    9.10
   4  -2   1   52.69    8.80
   4  -2   1   51.89    6.70
  -4  -2  -1   52.19    9.20
   4   2   1   55.89    8.30
   4   2   1   49.50    9.70
  -4   2  -1   51.79    7.30
   4   2   1   50.59    9.70
  -4   2  -1   62.89   13.70
  -4   2  -1   37.40    9.60
  -4   2  -1   64.09    8.90
  -4   2  -1   43.80    6.20
   4   2   1   53.29   10.20
  -4   2  -1   62.29    7.90
  -4   2  -1   48.70    7.00
   4   2   1   41.10    8.80
   4   2   1   59.89   10.20
   4   2   1   43.20    8.80
   6  -2   1  230.68   20.60
  -6  -2  -1  237.48   18.20
   6  -2   1  244.88   22.10
   6  -2   1  218.18   16.30
   6  -2   1  237.98   19.40
   6  -2   1  262.07   33.70
  -6  -2  -1  232.48   21.60
  -6  -2  -1  201.78   23.70
   6  -2   1  238.58   18.60
   6  -2   1  190.88   17.70
   6  -2   1  215.78   18.20
  -6  -2  -1  259.17   21.30
   6  -2   1  202.18   15.70
  -6  -2  -1  228.18   21.00
  -6  -2  -1  240.98   21.70
  -6  -2  -1  211.78   20.50
   6   2   1  225.68   20.60
  -6   2  -1  273.77   28.70
   6   2   1  233.68   21.40
  -6   2  -1  187.18   17.20
   6   2   1  220.48   20.80
   6   2   1  216.98   20.60
   6   2   1  232.98   21.20
  -6   2  -1  198.58   17.90
  -6   2  -1  238.98   18.50
  -6   2  -1  204.08   18.10
  -6   2  -1  152.78   24.60
  -6   2  -1  264.97   32.40
  -6   2  -1  230.38   18.70
  -6   2  -1  208.68   15.80
   8  -2   1   59.79   11.50
  -8  -2  -1   40.10    8.60
   8  -2   1   60.19   10.70
  -8  -2  -1   44.00   10.90
   8  -2   1   47.10    9.90
   8  -2   1   54.19   10.50
   8  -2   1   47.60   16.60
  -8  -2  -1   37.90   11.00
   8  -2   1   46.90   11.50
  -8  -2  -1   44.20   11.00
   8  -2   1   60.89    8.20
  -8  -2  -1   38.00   11.60
   8  -2   1   53.39    8.70
  -8  -2  -1   40.50   10.60
  -8   2  -1   48.70   14.20
  -8   2  -1   11.70   10.90
  -8   2  -1   48.00    7.90
   8   2   1   63.19   13.90
   8   2   1   51.79   11.60
  -8   2  -1   41.40    6.50
  -8   2  -1   76.79   12.70
   8   2   1   52.19   12.50
  -8   2  -1   41.30    9.30
   8   2   1   73.19   14.60
  -8   2  -1   69.89   20.10
   8   2   1   74.39   14.20
   8   2   1   48.70   11.00
  -8   2  -1   65.89   12.20
 -10  -2  -1    5.40    5.50
  10  -2   1   19.10   14.10
  10  -2   1   11.50    5.90
  10  -2   1   -3.50    4.10
 -10  -2  -1   15.10    8.50
 -10  -2  -1   12.30    7.20
  10  -2   1   15.90    5.50
 -10  -2  -1   -2.50    3.60
 -10  -2  -1    7.70    4.30
  10  -2   1    4.30    5.60
 -10  -2  -1   -0.40    4.20
  10  -2   1    9.10    6.40
  10  -2   1    4.00    6.90
 -10  -2  -1    4.00    5.40
 -10   2  -1   14.40   10.40
  10   2   1    8.70    6.30
  10   2   1    6.10    5.70
  10   2   1    9.70    7.50
 -10   2  -1    7.30    3.20
  10   2   1   11.50    7.00
 -10   2  -1   21.20   10.50
  10   2   1   17.20    8.60
  10   2   1   17.40    8.40
 -10   2  -1    6.90    5.80
 -10   2  -1    5.40    5.90
 -10   2  -1    7.40    6.20
 -10   2  -1   12.60   11.60
  12  -2   1   28.30   11.30
  12  -2   1   43.60   11.60
  12  -2   1   89.99   23.00
 -12  -2  -1   56.39   15.10
  12  -2   1   55.39   12.70
 -12  -2  -1   54.49   13.60
  12  -2   1   38.70   11.50
 -12  -2  -1   72.49   17.20
  12  -2   1   44.70   12.30
 -12  -2  -1   83.09   21.20
  12  -2   1   65.69   11.60
 -12  -2  -1   58.89   14.40
 -12  -2  -1   60.69   10.80
 -12  -2  -1   74.89   16.60
 -12   2  -1   64.39   13.60
  12   2   1   79.09   18.00
 -12   2  -1   51.79   16.20
  12   2   1   52.59   15.00
 -12   2  -1   41.30   17.00
  12   2   1   43.20   12.60
  12   2   1   40.80   11.90
 -12   2  -1   73.39   15.70
  12   2   1   57.09   14.00
  12   2   1   76.09   19.20
 -12   2  -1   70.69    9.00
 -12   2  -1   58.29   13.60
 -12   2  -1   62.89   14.10
 -14  -2  -1  179.18   30.90
 -14  -2  -1  130.49   23.40
  14  -2   1  196.58   27.20
  14  -2   1  189.28   22.40
 -14  -2  -1  200.58   30.30
  14  -2   1  151.28   26.60
 -14  -2  -1  172.18   26.70
  14  -2   1  121.89   21.30
 -14  -2  -1  140.29   17.80
  14  -2   1  133.29   31.00
 -14  -2  -1  130.39   23.40
  14  -2   1  154.68   23.20
 -14  -2  -1  161.28   26.70
 -14  -2  -1  138.39   29.70
 -14   2  -1  145.39   12.90
 -14   2  -1  156.98   34.90
  14   2   1  181.28   29.00
  14   2   1  186.48   28.00
 -14   2  -1  173.38   31.20
  14   2   1  146.59   27.30
  14   2   1  119.99   22.20
  14   2   1  129.99   23.30
 -14   2  -1  136.79   22.70
 -14   2  -1  154.68   24.70
 -14   2  -1  163.48   24.60
  14   2   1  131.99   23.00
  14   2   1  160.98   26.60
 -14   2  -1  155.88   24.40
  16  -2   1   12.90    9.90
 -16  -2  -1   12.60   11.70
  16  -2   1   22.80   11.50
  16  -2   1   20.80    8.90
  16  -2   1   24.00   11.50
 -16  -2  -1   14.10    8.50
  16  -2   1   34.60   12.60
 -16  -2  -1   55.79   16.80
 -16  -2  -1   43.40   14.70
 -16  -2  -1   19.20   12.30
 -16  -2  -1   50.19   18.80
  16  -2   1    6.30    8.70
 -16  -2  -1   33.80   15.30
  16   2   1   32.60   13.10
 -16   2  -1   24.60   16.60
  16   2   1    6.20    7.70
  16   2   1   44.90   15.50
 -16   2  -1   12.00    9.60
  16   2   1   29.30   13.20
  16   2   1   40.80   15.20
 -16   2  -1   34.40   12.60
  16   2   1   37.90   13.40
 -16   2  -1   23.20   16.70
  16   2   1   35.50   16.60
 -16   2  -1   20.70   12.30
  16   2   1   22.00   12.10
 -16   2  -1   31.50   12.00
 -16   2  -1   32.40    6.10
  18  -2   1    1.00    7.20
 -18  -2  -1   25.10   13.40
 -18  -2  -1   -1.00    4.70
 -18  -2  -1   -1.40    6.10
 -18  -2  -1   10.80    5.20
  18  -2   1    1.10    7.40
 -18  -2  -1   11.90   12.60
  18  -2   1   19.20   13.30
  18  -2   1    4.30    6.30
  18  -2   1   -3.70    6.10
  18  -2   1    8.90    8.70
 -18  -2  -1    4.00    7.60
  18  -2   1   18.30   11.20
 -18   2  -1    6.50    3.00
  18   2   1   15.70   13.60
 -18   2  -1   20.20   12.20
 -18   2  -1    1.50   10.80
 -18   2  -1   32.00   17.70
 -18   2  -1    1.80    7.40
 -18   2  -1   10.00    8.40
  18   2   1    9.60    8.70
  18   2   1   -8.60    5.20
 -18   2  -1    4.70   10.80
  18   2   1    9.30    7.80
  18   2   1    4.20    8.10
  18   2   1    9.70    7.80
  18   2   1    1.60    7.00
  18   2   1   12.60    8.20
 -20  -2  -1   28.50    8.00
  20  -2   1   52.89   17.10
 -20  -2  -1   69.69   20.70
  20  -2   1   34.90   11.90
 -20  -2  -1   41.80   16.20
  20  -2   1   51.99   17.40
  20  -2   1   33.30   15.30
  20  -2   1   62.29   18.30
  20  -2   1   57.59   19.50
 -20  -2  -1   63.89   18.60
 -20  -2  -1   43.10   22.20
 -20  -2  -1   48.90   11.00
  20   2   1   98.69   24.20
  20   2   1   47.30   16.70
  20   2   1   39.00   16.30
 -20   2  -1   49.10   18.20
 -20   2  -1   49.99   21.30
  20   2   1  114.39   26.60
 -20   2  -1   82.59   21.80
  20   2   1   86.49   23.80
 -20   2  -1   43.70   21.50
  22  -2   1    3.00    5.40
  22  -2   1   -2.60    6.70
  22  -2   1   -2.80    5.70
  22  -2   1    6.40    4.50
 -22  -2  -1   -7.60    3.10
 -22  -2  -1    5.70    4.70
 -22  -2  -1   14.50   10.70
 -22  -2  -1   -0.90    5.20
  22   2   1    2.10    7.90
 -22   2  -1    4.40   12.80
  22   2   1   18.50   12.30
 -22   2  -1   -1.60    2.40
  22   2   1   -4.80    5.10
 -22   2  -1   -1.60   12.80
  22   2   1    4.80    8.40
  22   2   1   14.50   13.10
 -22   2  -1    2.00    5.50
  23  -3  -1   14.60    8.10
 -23  -3   1    3.10    8.60
  23  -3  -1   -0.20    6.70
  23  -3  -1    6.20   10.10
  23  -3  -1   13.50    9.40
  23  -3  -1   25.60   12.40
  23  -3  -1   33.70   16.30
 -23  -3   1   21.90    9.30
 -23  -3   1   18.40   11.90
 -23  -3   1   12.40   11.90
 -23  -3   1   -4.90    6.40
  23   3  -1    1.30    7.00
  23   3  -1   46.70   17.40
 -23   3   1   16.20    9.80
  23   3  -1   36.30   18.60
 -23   3   1    7.30   13.80
 -23   3   1    4.20    3.70
  23   3  -1    9.70   10.50
  23   3  -1   10.30    9.90
  21  -3  -1   23.20   13.50
 -21  -3   1    9.10    6.90
 -21  -3   1   -1.60    4.30
 -21  -3   1    4.00    8.60
  21  -3  -1    5.00    4.70
  21  -3  -1    3.40    8.40
 -21  -3   1    1.40    8.40
  21  -3  -1    7.00    9.70
 -21  -3   1    4.00    3.60
  21  -3  -1   12.70    9.80
  21  -3  -1   -5.70    4.80
 -21  -3   1   -1.10    4.80
  21   3  -1    8.90    9.50
  21   3  -1   20.90   12.10
  21   3  -1    1.40    5.10
 -21   3   1   -1.10    3.30
  21   3  -1    5.00   11.20
 -21   3   1    0.10    5.60
  21   3  -1    1.30    8.10
 -21   3   1    2.80   10.30
  21   3  -1    3.40    7.70
  21   3  -1    8.70   10.20
 -21   3   1   -0.60    9.60
 -21   3   1    2.90    6.80
  19  -3  -1   75.19   19.90
  19  -3  -1   53.99   17.90
 -19  -3   1   51.79   10.30
 -19  -3   1   40.20   16.20
  19  -3  -1   58.69   17.20
 -19  -3   1   71.39   15.30
  19  -3  -1   50.79   16.50
  19  -3  -1   48.80   10.30
  19  -3  -1   38.10   15.00
 -19  -3   1   53.59   18.50
 -19  -3   1   45.10   16.00
  19  -3  -1   57.89   15.80
 -19  -3   1   46.10   18.70
 -19   3   1   79.59   20.00
 -19   3   1   61.39   18.00
  19   3  -1   41.60   15.70
 -19   3   1   66.79   19.00
  19   3  -1   61.99   19.10
 -19   3   1   60.59   18.60
  19   3  -1   47.00   15.50
 -19   3   1   27.90   15.00
  19   3  -1   56.29   18.30
 -19   3   1   53.99   16.00
  19   3  -1   51.49   17.30
  19   3  -1   63.69   20.00
 -19   3   1   68.89   25.50
  19   3  -1   67.59   18.20
 -19   3   1   51.19   11.60
  17  -3  -1  109.49   23.50
  17  -3  -1  156.88   25.60
  17  -3  -1  178.98   38.20
  17  -3  -1  140.59   26.20
 -17  -3   1  112.89   25.00
 -17  -3   1  145.29   28.40
  17  -3  -1  123.49   25.70
 -17  -3   1  122.59   17.20
 -17  -3   1  140.59   26.20
 -17  -3   1  149.88   22.90
 -17  -3   1  171.08   26.90
  17  -3  -1  141.49   17.60
 -17  -3   1  137.09   26.60
 -17  -3   1  156.58   27.50
  17   3  -1  107.69   22.80
  17   3  -1  130.59   25.40
  17   3  -1  134.09   25.10
  17   3  -1  138.59   27.50
 -17   3   1  115.29   23.00
 -17   3   1   96.39   20.30
  17   3  -1  100.59   23.00
  17   3  -1  102.49   22.60
 -17   3   1   87.59   24.70
 -17   3   1  139.09   24.90
 -17   3   1  128.79   17.90
 -17   3   1  112.19   23.50
  17   3  -1  102.99   20.60
 -17   3   1  136.59   24.90
  17   3  -1  124.49   26.00
  15  -3  -1   34.60   12.90
  15  -3  -1    8.10   14.40
  15  -3  -1   32.10   12.50
  15  -3  -1   33.90   11.90
 -15  -3   1    9.80    8.80
 -15  -3   1   26.90   11.10
  15  -3  -1   35.90   12.00
  15  -3  -1   25.30   11.10
 -15  -3   1   13.70    8.30
 -15  -3   1   22.80   10.90
 -15  -3   1   31.10   12.30
 -15  -3   1   25.20    8.80
  15  -3  -1   20.20    5.90
  15  -3  -1   34.50   13.00
 -15  -3   1   36.10   12.60
 -15   3   1   18.50    9.40
  15   3  -1   36.70   12.90
  15   3  -1   13.90   10.00
  15   3  -1   45.20   15.10
 -15   3   1   27.30   11.60
  15   3  -1   28.10   10.00
 -15   3   1   26.50    8.00
  15   3  -1   40.30   13.00
  15   3  -1   17.30    9.50
 -15   3   1   34.00   12.10
  15   3  -1   31.70   11.70
 -15   3   1    2.00    6.70
 -15   3   1   39.50   12.30
 -13  -3   1  132.19   23.20
  13  -3  -1  141.29   29.20
 -13  -3   1  131.99   18.40
  13  -3  -1  136.79   23.90
  13  -3  -1  176.88   23.40
 -13  -3   1   98.69   17.30
  13  -3  -1  138.89   22.50
 -13  -3   1  123.79   22.00
 -13  -3   1   84.89   18.60
  13  -3  -1  123.49   11.70
 -13  -3   1  114.09   20.70
 -13  -3   1  149.39   23.70
  13  -3  -1  126.09   19.10
  13  -3  -1  130.19   22.40
  13  -3  -1  138.49   17.70
  13  -3  -1  123.49   11.70
  13  -3  -1   74.09   16.50
  13   3  -1  133.59   22.60
  13   3  -1  106.89   20.90
  13   3  -1  134.09   23.10
 -13   3   1  127.39   20.00
  13   3  -1  169.18   23.10
 -13   3   1  130.29   11.90
 -13   3   1  103.99   18.60
 -13   3   1  108.29   19.10
  13   3  -1  156.98   24.40
 -13   3   1  101.99   18.70
  13   3  -1  100.59   19.40
  13   3  -1   86.19   17.90
  13   3  -1  166.18   22.10
 -13   3   1   97.29   23.30
 -13   3   1  124.19   20.30
 -13   3   1  141.59   17.70
  11  -3  -1  490.05   36.80
  11  -3  -1  481.25   38.40
 -11  -3   1  420.96   34.40
 -11  -3   1  437.26   37.80
  11  -3  -1  447.16   30.40
 -11  -3   1  472.45   39.00
  11  -3  -1  485.45   42.00
 -11  -3   1  455.35   38.20
  11  -3  -1  421.46   28.20
  11  -3  -1  468.15   52.79
 -11  -3   1  411.66   34.70
 -11  -3   1  435.16   37.50
  11  -3  -1  439.76   35.20
 -11  -3   1  446.86   38.60
  11  -3  -1  381.16   34.40
 -11   3   1  467.25   34.40
 -11   3   1  399.16   32.50
 -11   3   1  438.86   35.80
 -11   3   1  444.96   43.80
 -11   3   1  469.55   36.20
 -11   3   1  498.05   36.80
  11   3  -1  498.25   39.30
  11   3  -1  481.35   37.10
  11   3  -1  453.15   38.00
 -11   3   1  452.05   36.30
  11   3  -1  485.75   39.40
  11   3  -1  456.35   35.50
  -9  -3   1  128.29   20.50
  -9  -3   1  113.69   18.60
   9  -3  -1  103.99   12.80
  -9  -3   1  105.09   17.30
   9  -3  -1  132.79   27.70
  -9  -3   1  165.58   22.10
   9  -3  -1  116.79   16.60
   9  -3  -1  102.89   16.00
   9  -3  -1  114.69   16.70
  -9  -3   1   69.39   14.80
   9  -3  -1  109.39    7.80
  -9  -3   1   95.49   14.20
   9  -3  -1  113.69   16.80
   9  -3  -1  108.49   14.50
   9  -3  -1   94.99   16.30
   9   3  -1  112.29   18.40
  -9   3   1  127.39   24.90
   9   3  -1  138.19   20.50
   9   3  -1   98.19   14.40
  -9   3   1  115.79   14.90
   9   3  -1  135.29   20.00
   9   3  -1  112.89   16.70
  -9   3   1  131.79   17.30
   9   3  -1   84.79   15.60
  -9   3   1   84.39   14.70
  -9   3   1  126.39   15.50
  -9   3   1   98.89   15.60
   9   3  -1  116.19   18.30
   7  -3  -1  120.99   16.00
  -7  -3   1   99.39   18.60
   7  -3  -1  126.69   15.20
   7  -3  -1  118.39   23.10
   7  -3  -1   93.89   15.60
  -7  -3   1  116.09   16.50
   7  -3  -1   74.29   12.80
   7  -3  -1  100.79   14.40
  -7  -3   1  125.49   20.50
  -7  -3   1  101.69   15.10
  -7  -3   1  148.39   15.80
   7  -3  -1   87.29   13.50
   7   3  -1  124.99   17.00
  -7   3   1   96.09   14.60
   7   3  -1   94.49   15.10
  -7   3   1  131.09   15.90
  -7   3   1   89.49   21.10
   7   3  -1  123.49   15.70
   7   3  -1  115.59   17.50
   7   3  -1  113.59   14.10
   7   3  -1  106.89   16.10
  -7   3   1  117.09   15.50
   7   3  -1  111.39   16.60
  -7   3   1  109.69   15.20
   5  -3  -1  275.27   22.30
  -5  -3   1  292.47   24.30
  -5  -3   1  252.07   22.60
   5  -3  -1  300.57   21.90
  -5  -3   1  285.07   22.90
  -5  -3   1  286.67   23.20
   5  -3  -1  281.97   22.40
  -5  -3   1  304.87   20.80
   5  -3  -1  281.77   22.40
  -5  -3   1  301.97   23.60
  -5  -3   1  302.07   23.30
   5  -3  -1  304.77   22.30
   5  -3  -1  257.17   20.50
  -5   3   1  286.47   22.30
   5   3  -1  287.07   22.90
   5   3  -1  307.27   23.80
   5   3  -1  302.67   20.90
   5   3  -1  304.37   24.50
  -5   3   1  278.77   22.20
   5   3  -1  276.97   22.80
  -5   3   1  296.17   22.10
   5   3  -1  281.67   23.00
   5   3  -1  263.17   20.40
  -5   3   1  293.77   34.30
  -5   3   1  251.97   21.70
  -3  -3   1    7.50    3.90
  -3  -3   1    1.50    2.70
   3  -3  -1    2.90    2.80
  -3  -3   1    4.80    3.20
   3  -3  -1    3.40    3.30
   3  -3  -1    5.80    3.50
  -3  -3   1    0.40    1.80
   3  -3  -1    4.60    4.10
   3  -3  -1   11.30    4.50
  -3  -3   1    3.10    3.20
  -3  -3   1    8.10    4.10
   3  -3  -1    3.40    2.10
  -3  -3   1    6.60    3.00
   3  -3  -1    1.70    3.30
  -3  -3   1   -0.60    2.30
  -3   3   1   -0.80    2.60
  -3   3   1    2.40    1.80
   3   3  -1    1.70    2.70
  -3   3   1    0.90    3.20
   3   3  -1    3.30    2.90
  -3   3   1    3.30    3.50
  -3   3   1    5.50    2.80
   3   3  -1   -1.70    2.30
   3   3  -1    0.70    3.40
  -3   3   1   -1.80    2.70
   3   3  -1    5.10    3.40
   1  -3  -1  215.98   13.30
  -1  -3   1  212.48   17.40
   1  -3  -1  167.78   15.90
  -1  -3   1  175.78   14.20
  -1  -3   1  193.88   14.60
  -1  -3   1  224.98   15.20
   1  -3  -1  186.48   16.50
   1  -3  -1  194.38   17.30
   1  -3  -1  199.38   17.10
   1  -3  -1  205.38   16.80
   1  -3  -1  203.88   15.80
   1  -3  -1  208.08   16.60
  -1  -3   1  206.78   14.90
  -1  -3   1  203.48   16.20
  -1  -3   1  199.48   12.40
  -1  -3   1  191.58   15.80
  -1   3   1  199.28   17.30
   1   3  -1  209.18   15.90
   1   3  -1  208.78   16.50
  -1   3   1  220.68   16.70
  -1   3   1  203.48   16.80
   1   3  -1  196.48   14.70
  -1   3   1  190.88   14.20
   1   3  -1  165.88   14.10
  -1   3   1  196.78   13.30
   1   3  -1  201.18   14.90
   1   3  -1  217.08   25.10
  -1   3   1  181.08   16.30
  -1   3   1  199.58   16.60
   1   3  -1  183.58   16.80
   1   3  -1  199.48   14.90
  -1   3   1  194.18   15.60
  -1  -3  -1  495.65   34.80
   1  -3   1  532.65   35.90
  -1  -3  -1  504.75   34.90
  -1  -3  -1  558.94   35.70
   1  -3   1  505.75   31.00
  -1  -3  -1  485.15   34.30
   1  -3   1  502.15   30.90
  -1  -3  -1  514.85   34.80
  -1  -3  -1  498.45   34.80
   1  -3   1  506.45   41.20
   1  -3   1  497.75   30.80
  -1  -3  -1  521.05   34.90
   1  -3   1  488.15   32.00
   1  -3   1  539.15   36.00
   1  -3   1  500.55   33.90
   1  -3   1  502.75   31.00
   1  -3   1  510.65   36.10
   1   3   1  497.85   30.90
   1   3   1  453.35   34.30
  -1   3  -1  493.15   33.90
  -1   3  -1  528.05   32.30
  -1   3  -1  525.75   31.10
   1   3   1  558.04   35.20
   1   3   1  547.95   35.40
   1   3   1  480.85   34.40
  -1   3  -1  574.14   41.70
   1   3   1  515.55   34.90
   1   3   1  573.74   35.10
  -1   3  -1  449.26   30.80
  -1   3  -1  519.75   31.00
   3  -3   1   -7.70    3.70
  -3  -3  -1    2.20    3.90
   3  -3   1   -1.40    2.00
  -3  -3  -1    0.10    3.60
   3  -3   1    1.40    2.20
  -3  -3  -1   -5.50    1.60
   3  -3   1    1.70    4.90
   3  -3   1    0.40    2.20
  -3  -3  -1   -1.90    2.80
  -3  -3  -1    1.90    3.10
  -3  -3  -1    0.80    3.10
   3  -3   1   -0.70    1.70
   3  -3   1    4.90    8.70
   3  -3   1   -1.30    2.70
  -3  -3  -1    0.30    3.30
   3  -3   1    0.10    2.10
   3  -3   1    0.70    2.40
  -3   3  -1   -0.20    2.20
   3   3   1    5.50    4.10
  -3   3  -1  -10.20    4.30
  -3   3  -1    1.10    2.40
   3   3   1   -3.80    2.80
   3   3   1   -0.60    2.70
   3   3   1    0.30    3.20
  -3   3  -1    3.60    2.80
   3   3   1   -1.70    3.00
  -3   3  -1   -0.60    2.30
   3   3   1    0.10    3.10
   3   3   1   -0.80    2.80
  -3   3  -1    2.00    4.80
  -3   3  -1    4.30    4.90
   5  -3   1  290.77   29.90
  -5  -3  -1  245.48   22.40
   5  -3   1  234.98   17.80
   5  -3   1  230.28   17.90
  -5  -3  -1  221.78   21.90
  -5  -3  -1  231.58   21.10
  -5  -3  -1  200.88   23.20
   5  -3   1  249.68   18.40
   5  -3   1  218.18   18.00
  -5  -3  -1  242.78   20.20
   5  -3   1  267.47   36.00
   5  -3   1  194.48   19.40
  -5  -3  -1  242.08   22.00
  -5   3  -1  239.28   18.10
   5   3   1  218.78   25.20
   5   3   1  237.68   26.10
   5   3   1  256.67   22.80
  -5   3  -1  214.78   26.50
  -5   3  -1  176.08   23.50
  -5   3  -1  226.88   18.00
  -5   3  -1  225.68   18.10
  -5   3  -1  262.97   34.30
  -5   3  -1  190.08   18.70
   5   3   1  250.17   20.40
   5   3   1  225.68   21.60
   5   3   1  236.18   22.00
   7  -3   1   88.39   12.70
  -7  -3  -1   97.49   17.30
   7  -3   1  103.79   14.60
  -7  -3  -1   87.89   15.40
   7  -3   1  115.49   18.10
  -7  -3  -1   77.99   15.00
  -7  -3  -1   78.59   15.20
  -7  -3  -1  119.39   15.50
   7  -3   1  108.49   13.70
  -7  -3  -1  154.08   20.60
   7  -3   1   86.59   11.60
  -7  -3  -1   97.39   17.60
   7  -3   1   97.29   14.80
   7  -3   1   94.99    8.90
   7  -3   1  134.39   27.30
  -7   3  -1   92.49   13.50
  -7   3  -1  107.69   20.20
   7   3   1  117.69   17.00
  -7   3  -1   97.79   13.30
   7   3   1   69.39   14.80
  -7   3  -1   61.09   19.20
  -7   3  -1  125.49   19.90
   7   3   1   96.19   16.10
   7   3   1   96.89   15.70
  -7   3  -1  127.19   13.30
  -7   3  -1  114.59   14.20
  -7   3  -1  109.59   14.10
   7   3   1   95.79   16.30
   9  -3   1    8.70    3.80
   9  -3   1   11.70   12.70
   9  -3   1   -0.40    5.30
  -9  -3  -1    2.80    3.80
   9  -3   1    4.70    3.70
  -9  -3  -1   -0.10    4.90
  -9  -3  -1    4.30    5.40
   9  -3   1    5.30    5.50
   9  -3   1    4.10    4.60
  -9  -3  -1    6.00    5.30
   9  -3   1   -4.20    2.90
  -9  -3  -1    7.30    6.00
   9  -3   1   10.40    5.40
   9  -3   1    3.00    4.70
  -9  -3  -1    9.10    5.80
  -9   3  -1    3.00    4.30
   9   3   1    5.70    5.70
   9   3   1   13.00    7.00
  -9   3  -1   11.00    6.40
  -9   3  -1    7.10    9.30
   9   3   1    9.50    6.50
  -9   3  -1    4.80    8.20
  -9   3  -1   -0.20    3.60
   9   3   1    3.60    5.60
   9   3   1    3.70    5.60
   9   3   1   -3.90    2.80
  -9   3  -1   20.10   11.90
  -9   3  -1    8.00    3.70
  11  -3   1  422.56   33.20
  11  -3   1  368.86   31.90
  11  -3   1  375.26   32.30
  11  -3   1  398.86   28.20
 -11  -3  -1  446.06   49.50
 -11  -3  -1  382.86   36.10
  11  -3   1  377.56   52.79
 -11  -3  -1  419.36   35.90
 -11  -3  -1  426.86   37.30
  11  -3   1  403.96   33.00
  11  -3   1  389.96   37.00
  11  -3   1  383.96   28.20
 -11  -3  -1  396.36   36.50
 -11  -3  -1  428.36   38.00
 -11   3  -1  394.06   48.90
 -11   3  -1  353.66   31.90
 -11   3  -1  421.66   28.00
 -11   3  -1  362.76   32.10
  11   3   1  382.36   36.50
  11   3   1  361.96   35.00
 -11   3  -1  310.37   42.20
  11   3   1  399.76   35.20
  11   3   1  377.36   36.00
  11   3   1  431.86   37.30
  11   3   1  410.76   37.10
 -11   3  -1  440.56   34.10
 -11   3  -1  362.06   42.30
  13  -3   1   86.49   16.70
 -13  -3  -1   54.99   12.00
 -13  -3  -1   82.09   17.80
 -13  -3  -1   49.60   15.10
 -13  -3  -1   30.00   12.70
  13  -3   1   69.29   17.80
  13  -3   1   61.59   14.80
 -13  -3  -1   56.49   15.80
  13  -3   1   56.89   10.60
 -13  -3  -1   64.69   16.90
  13  -3   1   94.99   16.80
  13  -3   1   87.59   26.90
 -13  -3  -1   60.29   16.10
  13  -3   1   77.99   15.70
  13  -3   1   64.39   16.60
  13   3   1   77.99   17.40
 -13   3  -1   52.39   13.20
  13   3   1   57.59   15.60
  13   3   1   76.49   17.70
 -13   3  -1   81.89   16.50
 -13   3  -1   62.79   21.30
 -13   3  -1   41.50   12.60
  13   3   1   56.59   16.70
  13   3   1   67.89   17.60
 -13   3  -1   61.59   20.60
 -13   3  -1   74.29   10.40
  13   3   1   47.80   14.90
 -13   3  -1   56.99   17.70
  13   3   1   68.39   17.40
  15  -3   1   -3.20    4.70
 -15  -3  -1   -3.50    4.60
 -15  -3  -1   -3.50    4.70
 -15  -3  -1   -6.40    5.30
 -15  -3  -1   -2.20    8.10
 -15  -3  -1    1.10    5.80
 -15  -3  -1    0.00    4.40
  15  -3   1   -1.60    3.40
  15  -3   1    6.10    6.80
 -15  -3  -1    0.10    6.00
 -15  -3  -1   -9.10    3.10
  15  -3   1    0.10    5.80
  15  -3   1    1.40    5.50
  15   3   1    6.10    8.60
 -15   3  -1    7.60    7.30
  15   3   1  -11.20    6.00
 -15   3  -1   -2.20    5.20
 -15   3  -1   -4.70    3.60
 -15   3  -1    5.70   10.80
  15   3   1   -4.30    3.60
  15   3   1   -1.60    6.10
  15   3   1    2.90    7.40
 -15   3  -1    2.30    2.80
 -15   3  -1   -0.40    1.20
 -15   3  -1    7.00   12.20
  15   3   1    5.80    6.80
  15   3   1   -0.90    6.40
 -15   3  -1   13.50   14.40
  15   3   1   -1.20    5.00
 -17  -3  -1   10.20    8.10
  17  -3   1    3.50    6.70
 -17  -3  -1    3.90    9.50
  17  -3   1    7.80    9.90
  17  -3   1    9.90    8.90
 -17  -3  -1   12.20    6.60
  17  -3   1   18.50   10.70
 -17  -3  -1    5.70    8.20
  17  -3   1    8.50    5.70
 -17  -3  -1    1.80    7.80
 -17  -3  -1   -3.70    4.60
  17  -3   1   14.30    9.30
 -17  -3  -1   11.80    9.40
 -17  -3  -1    7.50    7.40
  17  -3   1    3.10    5.90
 -17   3  -1    3.20    6.70
 -17   3  -1   -2.10   11.40
 -17   3  -1    7.60    3.60
  17   3   1   23.10   11.20
 -17   3  -1   11.10    8.00
  17   3   1    2.20    7.00
 -17   3  -1   10.60   12.30
  17   3   1   24.40   13.80
  17   3   1   25.40   12.50
 -17   3  -1   -4.20    4.50
  17   3   1    8.00    8.80
 -17   3  -1    7.80    7.80
  17   3   1    9.70   10.00
 -19  -3  -1    2.50    7.50
  19  -3   1   10.60    6.90
 -19  -3  -1    8.70    5.10
  19  -3   1    8.20    7.80
 -19  -3  -1    2.40    7.50
 -19  -3  -1    0.00    6.60
 -19  -3  -1    3.70    7.10
 -19  -3  -1   -0.40   10.90
  19  -3   1   17.20   11.30
  19  -3   1   13.90   10.90
  19  -3   1   13.30   11.30
  19  -3   1    3.80    6.50
 -19   3  -1   13.70    8.10
 -19   3  -1    0.20    5.30
  19   3   1   12.30   10.50
  19   3   1   17.30   10.50
 -19   3  -1   -8.70   10.00
  19   3   1   28.40   13.70
 -19   3  -1   10.80    3.20
  19   3   1   -2.20    5.70
  19   3   1    3.70    5.20
 -19   3  -1   12.30   15.00
 -21  -3  -1    3.30    7.30
  21  -3   1   10.40    5.50
 -21  -3  -1   -4.70    2.60
  21  -3   1   16.20    9.80
 -21  -3  -1   -4.40    5.70
 -21  -3  -1   -7.60    6.20
 -21  -3  -1    1.40    3.10
  21  -3   1    1.00    6.10
 -21  -3  -1    2.80    2.90
 -21  -3  -1    5.40    8.70
 -21  -3  -1    9.10   10.70
  21  -3   1    9.30   11.50
  21  -3   1   -1.50    7.20
  21  -3   1   -6.20    4.10
  21   3   1    6.70    9.60
 -21   3  -1   -1.60    2.20
 -21   3  -1    8.30   13.50
  21   3   1    0.70    6.70
  21   3   1   -2.30    5.00
 -21   3  -1   -4.20   10.70
 -21   3  -1    3.30    5.60
  21   3   1   -4.70    4.70
  22  -4  -1   13.10   10.20
  22  -4  -1   23.50   13.10
 -22  -4   1   18.00    9.10
  22  -4  -1   15.50   12.50
 -22  -4   1   15.20   12.50
  22  -4  -1    7.80    8.90
  22  -4  -1    6.40    4.70
 -22  -4   1   15.30   12.40
  22  -4  -1    6.20    8.00
 -22  -4   1   14.60    6.60
 -22  -4   1   41.10   17.30
  22   4  -1   34.40   15.20
 -22   4   1    5.80    6.30
 -22   4   1   11.80   11.90
 -22   4   1   15.10    6.20
 -22   4   1   20.70   12.00
  22   4  -1   23.50   14.70
 -22   4   1    3.90   16.70
 -22   4   1   -3.80    8.50
  22   4  -1   24.50   13.30
  22   4  -1    5.70    7.60
  22   4  -1   13.10   12.40
  20  -4  -1    2.60    7.00
 -20  -4   1   -0.60    6.50
 -20  -4   1    4.10    7.40
  20  -4  -1    0.80    7.00
 -20  -4   1   -1.90    6.90
 -20  -4   1    7.70    9.20
 -20  -4   1   13.00    8.00
 -20  -4   1    1.10    7.50
  20  -4  -1    4.20    4.00
 -20  -4   1   -1.40    3.60
  20  -4  -1   -5.30    2.80
  20  -4  -1   -2.90    4.50
  20  -4  -1   -4.60    6.60
  20   4  -1    4.80    6.70
  20   4  -1    4.70    6.30
  20   4  -1    5.80    7.50
  20   4  -1    9.00    7.80
  20   4  -1   -2.20    6.60
 -20   4   1    5.30    4.60
  20   4  -1   -2.20    5.30
  20   4  -1    4.20    7.80
 -20   4   1    3.00   14.50
 -20   4   1   -4.40    7.80
 -20   4   1   -2.90    4.20
 -20   4   1    2.60    6.30
 -20   4   1  -12.90    7.20
  20   4  -1   -0.80    7.20
 -18  -4   1   16.50   10.90
 -18  -4   1   -7.20    5.50
  18  -4  -1    8.50    9.30
 -18  -4   1   -2.50    6.60
  18  -4  -1   18.60    9.50
 -18  -4   1    6.70    5.50
  18  -4  -1    8.40    8.20
  18  -4  -1    2.80    7.40
 -18  -4   1    4.90    8.90
  18  -4  -1    7.40    8.00
  18  -4  -1   12.40    9.50
 -18  -4   1    3.20    5.40
  18  -4  -1    0.40    3.20
 -18  -4   1   10.40    9.00
 -18  -4   1    6.90    6.40
  18   4  -1   11.00   10.00
 -18   4   1   10.50    6.20
 -18   4   1   17.90   11.60
  18   4  -1   23.50   13.50
  18   4  -1   21.90   11.70
 -18   4   1    1.40    5.90
 -18   4   1    2.70   11.80
  18   4  -1   15.00    9.40
 -18   4   1   -3.40    6.10
 -18   4   1    9.90    9.30
  18   4  -1   24.90   12.70
  18   4  -1    6.10    7.20
 -18   4   1    7.30    8.60
  18   4  -1   14.60   10.70
 -18   4   1   13.60   11.90
 -16  -4   1   17.40    8.90
 -16  -4   1   -0.70    5.50
 -16  -4   1   13.70    7.60
  16  -4  -1    2.10    7.80
  16  -4  -1    6.30    7.50
 -16  -4   1    5.60    8.20
 -16  -4   1    0.10    7.20
  16  -4  -1   17.90    9.90
  16  -4  -1    5.90    3.30
  16  -4  -1   11.90   11.80
 -16  -4   1    5.50    7.10
  16  -4  -1    4.40    7.30
 -16  -4   1    6.90    9.00
 -16   4   1   19.60   10.30
  16   4  -1   19.30   10.50
 -16   4   1   11.80    8.50
  16   4  -1   -3.90    6.30
 -16   4   1    1.20   10.60
  16   4  -1   -3.40    5.20
  16   4  -1   22.60   12.80
  16   4  -1   22.90   10.50
 -16   4   1   15.20    9.70
  16   4  -1    1.30    5.60
 -16   4   1   -6.00    6.50
  16   4  -1   -0.80    7.00
 -16   4   1    5.90    8.50
  16   4  -1   -5.20    5.00
 -16   4   1    2.80    4.40
 -14  -4   1  178.78   26.00
  14  -4  -1  140.69   21.90
  14  -4  -1  132.29   21.60
  14  -4  -1  114.59   21.60
 -14  -4   1  152.18   25.90
 -14  -4   1  142.99   22.40
 -14  -4   1  139.59   26.00
  14  -4  -1  175.48   28.00
  14  -4  -1  116.99   17.90
 -14  -4   1  144.89   21.40
  14  -4  -1   90.89   18.60
  14  -4  -1  142.39   34.10
  14  -4  -1  120.59   15.50
 -14  -4   1  174.98   27.90
  14  -4  -1  175.08   24.80
 -14  -4   1  152.38   30.70
 -14   4   1  143.19   22.00
 -14   4   1  130.59   20.00
 -14   4   1  151.38   23.10
 -14   4   1  136.79   22.50
 -14   4   1  140.69   26.20
 -14   4   1   78.49   23.80
  14   4  -1  186.88   28.50
  14   4  -1  163.58   23.30
  14   4  -1  126.19   24.20
  14   4  -1  101.09   20.10
 -14   4   1  143.49   19.20
  14   4  -1  162.38   26.40
  14   4  -1  100.39   20.60
  14   4  -1  164.68   28.30
  12  -4  -1   12.10    6.40
 -12  -4   1   15.50    7.00
 -12  -4   1    6.80    6.40
  12  -4  -1   15.70    5.90
  12  -4  -1    5.80    5.70
  12  -4  -1   -0.10    5.50
 -12  -4   1   13.00    7.10
 -12  -4   1    6.20    6.20
 -12  -4   1    7.50    6.70
  12  -4  -1   -8.40   11.00
 -12  -4   1    6.80    5.60
 -12  -4   1   18.60    9.30
  12  -4  -1   15.90    9.40
  12   4  -1   21.00    9.70
 -12   4   1   14.30    7.70
 -12   4   1    9.50    6.50
 -12   4   1    8.10    6.50
 -12   4   1    4.90   11.30
  12   4  -1    1.80    6.30
 -12   4   1    9.40    6.70
  12   4  -1    5.90    5.50
 -12   4   1    6.90    4.80
  12   4  -1   20.20    9.10
  12   4  -1   27.30   11.00
  10  -4  -1  218.48   24.30
 -10  -4   1  132.39   21.60
  10  -4  -1  159.08   32.00
 -10  -4   1  189.38   21.70
  10  -4  -1  149.79   18.30
 -10  -4   1  150.48   20.70
 -10  -4   1  141.39   21.10
 -10  -4   1  151.28   23.10
 -10  -4   1  153.28   22.80
  10  -4  -1  149.29   20.50
 -10  -4   1  143.99   22.30
  10  -4  -1  128.09   19.30
  10  -4  -1  199.68   24.70
  10   4  -1  130.09   20.50
  10   4  -1  206.28   26.80
  10   4  -1  179.38   24.40
  10   4  -1  169.98   23.80
 -10   4   1  158.18   24.20
 -10   4   1  180.38   20.90
 -10   4   1  209.38   34.40
  10   4  -1  177.88   25.10
  10   4  -1  214.08   25.00
 -10   4   1  168.28   21.10
 -10   4   1  182.48   22.70
  10   4  -1  150.88   23.10
  -8  -4   1  157.08   21.80
   8  -4  -1  152.58   19.30
   8  -4  -1  184.78   20.10
  -8  -4   1  131.29   19.30
   8  -4  -1  149.19   19.20
   8  -4  -1  101.09   16.80
   8  -4  -1  140.79   18.20
  -8  -4   1  166.48   21.70
  -8  -4   1  161.68   18.00
  -8  -4   1  134.09   18.50
  -8  -4   1  162.98   21.60
   8  -4  -1  125.09   17.90
   8  -4  -1  133.49   17.80
  -8  -4   1  160.78   22.40
   8   4  -1  146.29   20.50
   8   4  -1  127.49   19.60
   8   4  -1  151.28   21.20
  -8   4   1  166.88   20.30
   8   4  -1  181.08   22.40
  -8   4   1  149.19   19.10
  -8   4   1  118.69   17.10
   8   4  -1  137.79   19.40
  -8   4   1  124.29   17.70
   8   4  -1  149.39   18.10
  -8   4   1  128.89   28.20
   8   4  -1  145.89   18.30
  -6  -4   1   11.80    7.50
  -6  -4   1    2.50    4.90
  -6  -4   1    6.50    4.70
   6  -4  -1   -8.30    4.10
   6  -4  -1    6.30    5.20
  -6  -4   1   -1.20    4.20
   6  -4  -1    0.50    5.00
  -6  -4   1    8.90    4.40
   6  -4  -1    3.50    5.70
  -6  -4   1   -4.30    3.70
   6  -4  -1    7.00    5.40
   6  -4  -1   -2.40    4.40
  -6  -4   1    0.20    4.10
   6  -4  -1   -2.00    3.80
   6   4  -1    3.00    4.90
  -6   4   1   -4.20    4.00
   6   4  -1    4.80    5.60
   6   4  -1    0.90    4.10
  -6   4   1   -0.30   11.20
  -6   4   1    1.00    3.90
  -6   4   1   -1.30    4.00
   6   4  -1   -0.70    3.80
   6   4  -1    3.50    5.30
   6   4  -1   -1.40    4.10
   6   4  -1    0.30    4.80
  -6   4   1    4.00    5.00
  -4  -4   1   18.00    6.60
   4  -4  -1   40.30    5.80
   4  -4  -1   29.70    8.50
   4  -4  -1   33.50    6.70
  -4  -4   1   27.30    7.40
   4  -4  -1   24.50    6.90
  -4  -4   1   31.10    6.90
  -4  -4   1   36.00    8.80
   4  -4  -1   24.50    6.60
   4  -4  -1   25.90    7.30
  -4  -4   1   26.60    7.40
   4  -4  -1   24.50    6.90
  -4  -4   1   21.60    6.60
  -4  -4   1   32.00    8.50
  -4   4   1   43.10    8.50
  -4   4   1   28.30    5.10
  -4   4   1   28.60    7.50
   4   4  -1   21.60    6.70
  -4   4   1   37.60   14.90
  -4   4   1   35.30    8.20
   4   4  -1   37.60    8.70
   4   4  -1   17.20    6.20
  -4   4   1   24.70    7.40
   4   4  -1   22.20    7.70
   4   4  -1   24.10    6.90
   4   4  -1   27.90    5.30
   4   4  -1   24.90    6.40
  -2  -4   1   27.30    7.10
  -2  -4   1   19.30    5.60
   2  -4  -1   19.80    7.40
   2  -4  -1   23.90    8.10
   2  -4  -1   26.10    5.80
  -2  -4   1   18.50    5.30
  -2  -4   1   16.80    6.10
   2  -4  -1   11.30    4.90
  -2  -4   1   24.60    6.10
   2  -4  -1   20.40    6.10
   2  -4  -1   23.30    4.30
  -2  -4   1   17.10    5.50
   2  -4  -1   15.10    6.60
  -2  -4   1   13.90    7.10
  -2  -4   1   16.60    5.20
  -2   4   1   17.40    3.80
  -2   4   1   23.80    7.20
   2   4  -1   16.90    6.10
  -2   4   1   23.40    5.50
  -2   4   1   15.40    5.40
  -2   4   1   28.50    7.00
   2   4  -1   24.30    6.10
   2   4  -1   16.30    6.40
   2   4  -1    9.00    4.30
  -2   4   1   14.80    5.50
   2   4  -1   24.20    6.00
  -2   4   1   10.60    4.90
   0  -4  -1    0.80    4.00
   0  -4   1    8.30    2.10
   0  -4   1    9.10    6.00
   0  -4  -1    9.70    5.40
   0  -4   1    3.00    3.70
   0  -4   1   11.10    4.10
   0  -4   1    5.90    3.50
   0  -4  -1   -0.30    3.20
   0  -4  -1    3.30    4.00
   0  -4   1    5.90    4.20
   0  -4   1    2.50    4.30
   0  -4  -1    9.50    5.60
   0  -4   1    4.70    3.20
   0  -4   1   11.40    4.00
   0   4  -1    5.40    3.30
   0   4  -1    2.70    3.70
   0   4  -1    4.90    3.80
   0   4  -1   13.70   10.00
   0   4   1    1.40    3.80
   0   4   1    0.40    3.60
   0   4   1    2.00    5.30
   0   4  -1    5.10    3.20
   0   4   1    8.10    2.50
   0   4   1    3.80    4.00
   0   4   1    5.90    4.00
   0   4  -1    4.00    3.00
   0   4  -1    1.90    1.90
   0   4   1    8.60    4.50
   0   4  -1    0.40    4.20
   0   4   1    3.00    3.60
   2  -4   1  125.19   10.80
   2  -4   1  139.79   16.60
  -2  -4  -1  180.58   19.10
   2  -4   1  155.18   26.80
  -2  -4  -1  133.19   17.00
   2  -4   1  113.79   10.80
  -2  -4  -1  143.29   17.90
   2  -4   1  125.19   11.40
   2  -4   1  147.79   20.10
   2  -4   1  136.39   11.60
  -2  -4  -1  109.39   15.90
   2  -4   1  133.89   15.00
   2  -4   1  113.09   16.20
  -2  -4  -1  132.19   17.20
   2   4   1  105.09   15.20
   2   4   1  101.39   14.90
   2   4   1  133.59   17.30
   2   4   1  125.29   10.50
   2   4   1  117.59   15.50
  -2   4  -1  111.49   10.70
   2   4   1  121.09   16.40
  -2   4  -1  130.79   18.80
  -2   4  -1  110.79   11.00
  -2   4  -1  126.69   10.90
  -2   4  -1  106.99   11.00
   2   4   1  113.29   16.00
  -2   4  -1   83.99   19.60
  -2   4  -1  172.98   18.50
   2   4   1  110.59   15.50
   4  -4   1   47.60    8.20
  -4  -4  -1   52.09   11.90
   4  -4   1   47.10    7.90
   4  -4   1   45.60    9.30
  -4  -4  -1   41.00    9.40
   4  -4   1   41.10   10.30
  -4  -4  -1   70.69   13.30
   4  -4   1   48.60    7.70
   4  -4   1   52.49    6.80
  -4  -4  -1   49.00   11.80
  -4  -4  -1   45.30   11.00
   4  -4   1   47.60    9.40
  -4  -4  -1   39.70   10.30
   4  -4   1   39.90   16.30
  -4  -4  -1   61.09   12.70
  -4   4  -1   44.00    7.60
  -4   4  -1   39.10    7.40
   4   4   1   37.70    9.40
   4   4   1   46.60   10.60
  -4   4  -1   52.49    9.90
   4   4   1   66.99   13.50
  -4   4  -1   42.70   13.10
   4   4   1   51.89   12.70
   4   4   1   52.79   12.30
   4   4   1   49.99   10.60
   4   4   1   46.80   10.40
  -4   4  -1   50.59    8.10
  -4   4  -1   50.89   16.80
  -4   4  -1   43.40   11.00
  -6  -4  -1   11.10    7.80
   6  -4   1   10.40    5.30
   6  -4   1    7.60    4.70
  -6  -4  -1    4.30    5.60
  -6  -4  -1    5.90    5.20
   6  -4   1    0.70    5.10
  -6  -4  -1    8.30    6.20
   6  -4   1    9.50   13.50
  -6  -4  -1   -0.10    5.00
   6  -4   1    9.00    2.90
   6  -4   1    9.40    5.00
   6  -4   1   17.80   10.60
  -6  -4  -1    0.70    4.90
  -6  -4  -1    8.00    6.30
   6  -4   1    8.00    4.80
   6   4   1    6.30    5.90
  -6   4  -1    7.90    7.30
   6   4   1    6.70    6.20
  -6   4  -1   -9.80    5.00
   6   4   1    5.60    4.90
  -6   4  -1    9.10    5.00
   6   4   1    3.80    5.50
  -6   4  -1    4.00    4.40
  -6   4  -1    2.80    3.70
  -6   4  -1    3.40    2.40
  -6   4  -1    8.50    4.80
   6   4   1   13.30    6.90
  -6   4  -1    5.60   10.50
   6   4   1   17.30    8.20
   6   4   1   -1.80    4.30
   8  -4   1  629.34   46.00
  -8  -4  -1  680.03   50.59
   8  -4   1  643.44   43.30
   8  -4   1  628.84   44.00
  -8  -4  -1  612.94   48.40
  -8  -4  -1  701.73   47.10
   8  -4   1  599.04   49.10
   8  -4   1  644.34   38.40
   8  -4   1  602.54   43.00
  -8  -4  -1  654.23   49.90
  -8  -4  -1  673.53   50.49
   8  -4   1  575.64   43.10
  -8  -4  -1  639.24   47.20
   8  -4   1  558.44   57.69
  -8  -4  -1  648.04   49.90
   8  -4   1  643.44   38.50
  -8   4  -1  635.74   43.10
  -8   4  -1  635.14   48.60
   8   4   1  761.42   52.19
  -8   4  -1  638.64   43.80
  -8   4  -1  686.23   44.80
  -8   4  -1  659.83   44.00
  -8   4  -1  688.43   58.89
  -8   4  -1  714.43   45.20
   8   4   1  654.03   49.50
  -8   4  -1  650.83   54.69
   8   4   1  700.13   49.90
   8   4   1  636.74   48.20
 -10  -4  -1  296.47   36.20
 -10  -4  -1  349.47   39.80
  10  -4   1  330.17   22.50
  10  -4   1  319.27   37.80
  10  -4   1  300.67   27.40
 -10  -4  -1  363.16   33.90
 -10  -4  -1  418.96   31.10
  10  -4   1  344.87   28.60
  10  -4   1  367.06   26.80
 -10  -4  -1  331.77   30.90
  10  -4   1  318.67   28.20
  10  -4   1  257.27   59.89
  10  -4   1  345.27   28.20
 -10  -4  -1  344.97   39.00
  10  -4   1  300.97   29.10
 -10  -4  -1  407.66   35.90
  10   4   1  325.77   31.50
 -10   4  -1  327.67   28.90
 -10   4  -1  377.16   29.90
 -10   4  -1  320.87   45.20
  10   4   1  341.47   40.10
  10   4   1  342.07   33.40
 -10   4  -1  329.87   38.00
  10   4   1  316.77   37.30
 -10   4  -1  375.76   29.30
  10   4   1  317.37   37.40
  10   4   1  341.67   38.50
 -10   4  -1  347.67   26.20
 -12  -4  -1   96.39   19.90
  12  -4   1   73.29   16.80
  12  -4   1   80.99   15.50
 -12  -4  -1  105.39   20.50
 -12  -4  -1   85.59   15.00
  12  -4   1  108.39   18.00
 -12  -4  -1   58.09   17.20
  12  -4   1   86.29   16.40
  12  -4   1  101.49   11.20
  12  -4   1   68.19   17.80
 -12  -4  -1  120.39   23.40
  12  -4   1  103.29   13.90
  12  -4   1   87.59   15.70
  12  -4   1  134.99   33.20
 -12  -4  -1   86.49   17.40
 -12  -4  -1  102.99   21.70
  12  -4   1   81.49   15.00
 -12   4  -1   95.19   20.40
  12   4   1  134.29   24.40
 -12   4  -1   67.49   22.50
  12   4   1   43.40   14.10
 -12   4  -1   83.79   16.20
  12   4   1  112.89   20.20
  12   4   1  121.49   22.80
  12   4   1   65.29   17.40
  12   4   1   95.39   19.40
 -12   4  -1   96.49   13.40
 -12   4  -1   81.99   16.10
 -12   4  -1   86.19   16.20
 -12   4  -1  105.89   17.90
 -12   4  -1  116.89   27.80
 -14  -4  -1  225.48   34.30
  14  -4   1  267.17   38.50
 -14  -4  -1  255.07   36.80
 -14  -4  -1  234.68   34.50
  14  -4   1  213.38   17.90
  14  -4   1  273.27   36.90
 -14  -4  -1  153.88   26.30
 -14  -4  -1  219.38   26.90
  14  -4   1  196.08   27.60
  14  -4   1  222.88   28.40
 -14  -4  -1  188.98   32.20
  14  -4   1  201.48   26.80
 -14  -4  -1  241.18   35.40
  14  -4   1  219.88   27.40
 -14  -4  -1  281.47   39.90
  14   4   1  190.78   28.80
  14   4   1  282.57   37.30
  14   4   1  256.37   36.50
  14   4   1  189.48   31.60
 -14   4  -1  206.48   38.90
 -14   4  -1  205.88   27.00
 -14   4  -1  216.18   18.70
  14   4   1  174.38   30.20
  14   4   1  258.27   35.00
 -14   4  -1  202.18   28.40
 -14   4  -1  261.87   36.20
  14   4   1  174.88   29.60
 -14   4  -1  180.38   26.60
 -14   4  -1  164.28   34.40
 -14   4  -1  201.08   26.80
 -16  -4  -1   13.80   12.30
 -16  -4  -1    7.90   10.20
 -16  -4  -1   24.90   13.10
 -16  -4  -1    6.60   10.80
 -16  -4  -1   14.50   10.10
  16  -4   1   20.70   10.50
  16  -4   1   20.60    6.40
  16  -4   1   19.90    9.20
 -16  -4  -1   17.60    9.40
 -16  -4  -1   39.60   15.00
  16  -4   1   22.90   10.00
  16  -4   1   10.00    9.30
  16  -4   1   22.30   10.60
 -16  -4  -1   15.40    7.30
  16  -4   1   19.10    9.70
 -16   4  -1   15.10    5.50
 -16   4  -1   35.20   13.60
  16   4   1   14.20   10.20
 -16   4  -1   19.30   16.10
 -16   4  -1    6.60    9.60
  16   4   1   26.00   13.00
  16   4   1   27.60   12.70
  16   4   1   35.70   17.30
  16   4   1   19.70   10.20
 -16   4  -1   16.20   15.20
  16   4   1   18.60   12.10
  16   4   1    6.50    8.60
  16   4   1   32.10   13.10
 -16   4  -1   17.10    9.50
 -16   4  -1   -4.50   10.30
 -18  -4  -1   27.00   13.90
 -18  -4  -1   66.39   18.00
 -18  -4  -1   62.29   21.90
  18  -4   1   44.70   15.10
 -18  -4  -1   25.20   13.00
  18  -4   1   30.90   11.80
  18  -4   1   12.40   12.10
  18  -4   1   30.70   13.10
 -18  -4  -1   51.19   18.60
 -18  -4  -1   45.20   17.40
  18  -4   1   30.90    8.50
 -18  -4  -1   19.80    8.20
  18  -4   1   24.00   12.50
 -18   4  -1   19.00   16.50
 -18   4  -1   28.20    6.40
  18   4   1   22.70   13.20
  18   4   1   35.20   14.50
  18   4   1   13.10   10.40
  18   4   1   23.50   14.60
 -18   4  -1   30.80   22.60
 -18   4  -1   45.40   14.70
  18   4   1   42.30   18.00
  18   4   1   36.60   15.10
 -18   4  -1   29.70   18.00
  18   4   1   26.60   14.30
  18   4   1   26.20   13.80
 -20  -4  -1   22.80   12.80
  20  -4   1   20.30   10.10
 -20  -4  -1   26.30   13.40
 -20  -4  -1   43.80   11.50
 -20  -4  -1   22.20   11.70
  20  -4   1   33.00    7.80
 -20  -4  -1    6.80   13.20
  20  -4   1   24.80   13.40
  20  -4   1   30.50   14.00
  20  -4   1   17.60   10.30
 -20   4  -1   40.90   15.90
  20   4   1   57.19   20.60
  20   4   1   33.60   15.30
  20   4   1    7.20    8.60
  20   4   1   46.00   17.80
 -20   4  -1   20.00   11.10
 -20   4  -1   53.69   20.00
 -20   4  -1   26.20   18.30
  21  -5  -1    2.20    6.10
  21  -5  -1    1.10    6.20
  21  -5  -1    8.50   13.80
 -21  -5   1    4.00    4.80
  21  -5  -1   -1.40    7.90
  21  -5  -1   -0.10    6.20
 -21  -5   1    5.70    7.20
 -21  -5   1   16.40    9.10
 -21  -5   1    7.40    8.70
 -21  -5   1    6.20    8.80
 -21  -5   1    6.60    9.80
 -21  -5   1    6.50    8.80
  21   5  -1    5.60    7.50
 -21   5   1    9.20   15.80
 -21   5   1    3.10    8.70
  21   5  -1    0.70    5.00
 -21   5   1    8.30    7.60
 -21   5   1    2.20    6.30
  21   5  -1    2.10    7.60
 -21   5   1    4.90    4.80
 -21   5   1   15.00   15.30
  21   5  -1  -11.90    4.40
  19  -5  -1    9.70    9.30
 -19  -5   1   33.00   12.40
  19  -5  -1    6.30   10.40
 -19  -5   1   17.10   11.60
 -19  -5   1   27.40   15.40
 -19  -5   1   15.10    8.30
  19  -5  -1   59.29   18.70
 -19  -5   1   15.20   12.90
 -19  -5   1   17.00    8.20
  19  -5  -1   20.90   11.30
  19  -5  -1   27.40   12.70
 -19  -5   1   54.69   20.90
  19  -5  -1   21.70   10.10
 -19  -5   1   26.10   14.40
 -19   5   1   16.60   17.80
  19   5  -1   28.40   12.60
 -19   5   1   16.50    9.00
  19   5  -1   10.60    9.00
  19   5  -1   23.40   13.90
 -19   5   1   14.90   10.40
 -19   5   1   31.30   10.30
  19   5  -1   29.70   13.40
  19   5  -1   46.90   18.10
 -19   5   1   25.50   10.80
 -19   5   1   21.70   15.50
  19   5  -1   17.30   12.10
  19   5  -1   39.50   14.50
 -17  -5   1    0.10    5.00
  17  -5  -1    6.10   12.00
  17  -5  -1  -14.30    3.90
  17  -5  -1    7.60    7.80
  17  -5  -1   -5.90    4.60
  17  -5  -1   -1.20    6.30
 -17  -5   1   -5.10    3.90
 -17  -5   1    1.00    5.10
 -17  -5   1    4.40    8.90
 -17  -5   1   -3.40    5.80
  17  -5  -1   10.90    8.20
 -17  -5   1   -5.40    4.00
  17  -5  -1   -4.70    6.80
 -17  -5   1    3.30    5.80
 -17   5   1   -4.90    4.50
  17   5  -1   -9.60    2.80
 -17   5   1   -0.50    1.40
  17   5  -1   -6.40    4.00
  17   5  -1    2.90    7.90
  17   5  -1   11.20    8.90
  17   5  -1   -2.90    3.80
 -17   5   1    0.60    6.10
 -17   5   1   -4.90   11.10
 -17   5   1   10.50    8.60
  17   5  -1    4.20    9.20
  17   5  -1    1.30    7.20
 -17   5   1    3.70   11.90
 -17   5   1    3.50    6.90
  17   5  -1    2.10    7.20
  15  -5  -1    1.90    6.40
 -15  -5   1   -2.10    5.10
 -15  -5   1    5.20    8.70
  15  -5  -1   11.30    8.60
  15  -5  -1   -1.00    5.10
 -15  -5   1   -0.70    4.10
 -15  -5   1   -5.10    5.00
 -15  -5   1    8.00    8.50
  15  -5  -1   14.20   12.00
  15  -5  -1   -6.10    4.40
  15  -5  -1   -4.20    5.80
  15  -5  -1    8.90    7.20
 -15  -5   1    6.70    7.50
 -15  -5   1   -3.40    5.30
 -15   5   1   -2.10    3.00
 -15   5   1   -0.30    2.00
  15   5  -1   -1.90    5.20
 -15   5   1    4.10   10.10
  15   5  -1   14.30    9.60
  15   5  -1    1.10    5.90
 -15   5   1    3.00    7.40
  15   5  -1   -6.90    3.10
  15   5  -1    2.20    6.30
  15   5  -1    1.20    5.40
  15   5  -1    2.80    7.20
 -15   5   1   -6.50   10.60
 -15   5   1   -4.60    4.70
 -15   5   1   -5.10    4.60
 -13  -5   1  182.48   28.50
 -13  -5   1  162.88   26.50
 -13  -5   1  152.68   27.00
 -13  -5   1  216.48   26.60
 -13  -5   1  129.49   24.20
  13  -5  -1  188.88   21.30
  13  -5  -1  165.08   23.70
 -13  -5   1  161.38   24.90
 -13  -5   1  161.28   27.60
  13  -5  -1  172.58   22.40
  13  -5  -1  150.48   23.80
  13  -5  -1  136.79   22.30
  13   5  -1  178.68   29.30
 -13   5   1  183.58   24.70
  13   5  -1  149.69   25.70
 -13   5   1  151.38   18.90
  13   5  -1  197.68   29.10
 -13   5   1  150.48   21.50
 -13   5   1  126.49   27.40
 -13   5   1  131.59   21.90
  13   5  -1  121.69   24.00
 -13   5   1  146.69   32.90
  13   5  -1  172.78   28.30
 -13   5   1  129.79   21.80
  13   5  -1  213.48   28.00
  13   5  -1  193.58   25.90
  11  -5  -1  129.69   19.60
  11  -5  -1   98.39   17.90
 -11  -5   1  114.09   20.90
  11  -5  -1  143.39   20.30
 -11  -5   1  169.38   25.60
 -11  -5   1   89.89   19.20
 -11  -5   1  123.09   21.10
  11  -5  -1  114.79   21.80
  11  -5  -1  155.38   21.70
 -11  -5   1   77.39   17.70
  11  -5  -1  133.79   20.20
 -11  -5   1  115.99   20.40
  11  -5  -1  142.49   19.00
 -11  -5   1  126.29   17.60
  11   5  -1  124.09   21.90
  11   5  -1  120.49   18.10
  11   5  -1  101.99   17.00
 -11   5   1  180.58   22.80
 -11   5   1  111.19   18.70
  11   5  -1   80.99   17.70
 -11   5   1  111.79   14.50
  11   5  -1  121.19   22.50
 -11   5   1   96.49   21.70
 -11   5   1  158.58   20.50
  11   5  -1  104.99   19.30
 -11   5   1  103.59   17.20
  11   5  -1  113.79   20.80
  -9  -5   1  163.38   24.10
  -9  -5   1  134.59   18.00
   9  -5  -1  142.19   19.80
   9  -5  -1  113.89   17.80
   9  -5  -1  135.29   18.80
  -9  -5   1  128.29   19.40
  -9  -5   1  133.49   20.70
  -9  -5   1  143.69   22.30
  -9  -5   1  135.99   22.50
   9  -5  -1  145.89   19.50
   9  -5  -1  142.19   19.80
   9  -5  -1  130.19   18.80
  -9  -5   1  107.49   19.30
   9  -5  -1  140.49   19.30
   9   5  -1  160.68   23.40
  -9   5   1  172.98   39.70
  -9   5   1  123.39   17.80
   9   5  -1  149.29   23.20
  -9   5   1  115.39   18.10
  -9   5   1  117.89   17.60
   9   5  -1  120.29   20.00
   9   5  -1  135.39   20.80
   9   5  -1  144.69   18.60
  -9   5   1  192.58   30.20
   9   5  -1   78.19   16.60
  -9   5   1  140.29   19.10
  -7  -5   1  253.57   28.40
   7  -5  -1  232.48   26.60
   7  -5  -1  246.48   23.20
  -7  -5   1  306.67   31.50
   7  -5  -1  254.17   22.50
   7  -5  -1  258.47   24.30
  -7  -5   1  284.27   26.10
  -7  -5   1  266.57   25.10
  -7  -5   1  290.17   31.40
  -7  -5   1  250.87   21.80
   7  -5  -1  255.07   23.80
  -7  -5   1  212.58   27.30
   7  -5  -1  231.88   22.70
   7  -5  -1  264.97   22.90
  -7   5   1  250.67   23.80
   7   5  -1  323.57   34.60
   7   5  -1  258.47   22.80
   7   5  -1  250.67   20.90
  -7   5   1  243.98   22.90
   7   5  -1  239.68   28.40
  -7   5   1  290.37   35.70
  -7   5   1  238.38   22.50
   7   5  -1  280.77   31.10
   7   5  -1  286.17   34.20
  -7   5   1  241.68   40.10
   5  -5  -1   52.89    9.50
   5  -5  -1   32.60    8.90
  -5  -5   1   61.29   12.40
   5  -5  -1   41.30    9.20
  -5  -5   1   70.49   11.20
  -5  -5   1   36.50   10.20
   5  -5  -1   49.99    7.30
  -5  -5   1   48.30   10.80
   5  -5  -1   56.19   11.20
  -5  -5   1   39.30   10.00
   5  -5  -1   52.69   11.00
   5  -5  -1   41.50   10.30
  -5  -5   1   39.50   11.30
  -5  -5   1   38.70   11.00
   5  -5  -1   68.19   12.90
  -5   5   1   57.99   13.80
   5   5  -1   62.79   12.40
   5   5  -1   56.89   10.70
  -5   5   1   65.29   13.10
  -5   5   1   48.80    7.00
   5   5  -1   46.00   10.80
  -5   5   1   47.50   10.40
   5   5  -1   46.40    7.50
  -5   5   1   55.99   19.80
   5   5  -1   57.29   12.20
   5   5  -1   59.19   11.60
  -5   5   1   52.19   10.70
  -5   5   1   44.90   10.00
   5   5  -1   51.99   12.40
  -3  -5   1   55.09   10.40
   3  -5  -1   41.40    8.30
   3  -5  -1   32.20    9.60
   3  -5  -1   53.49    7.90
  -3  -5   1   57.39   13.60
   3  -5  -1   42.10   10.20
  -3  -5   1   56.89    9.60
  -3  -5   1   66.99   12.00
  -3  -5   1   47.30   10.90
   3  -5  -1   69.49   12.30
  -3  -5   1   46.50   10.10
  -3  -5   1   49.99    9.60
   3  -5  -1   43.70   10.00
   3  -5  -1   57.89   10.50
  -3   5   1   42.00   10.20
   3   5  -1   41.60   10.20
   3   5  -1   36.80    9.10
  -3   5   1   64.49   12.50
  -3   5   1   45.20   10.00
  -3   5   1   42.80    9.60
  -3   5   1   48.00    8.40
  -3   5   1   63.29   11.30
   3   5  -1   43.40   10.90
   3   5  -1   43.40    9.60
   3   5  -1   51.79   10.70
   1  -5  -1   48.90   11.40
   1  -5  -1   34.60    8.50
  -1  -5   1   45.60   10.20
  -1  -5   1   28.70    9.20
  -1  -5   1   37.40    8.20
  -1  -5   1   35.80    8.10
  -1  -5   1   32.40    7.60
   1  -5  -1   38.50    4.50
  -1  -5   1   40.90    9.60
   1  -5  -1   55.79   11.10
  -1  -5   1   30.60    7.70
   1  -5  -1   35.20    9.40
  -1  -5   1   35.30   10.00
   1  -5  -1   53.29   10.70
   1  -5  -1   44.30   11.50
   1  -5  -1   45.20   10.40
   1   5  -1   47.90    9.30
   1   5  -1   43.90   10.80
   1   5  -1   47.30   18.00
  -1   5   1   39.60    9.30
  -1   5   1   54.39    9.60
  -1   5   1   24.20    7.30
  -1   5   1   28.50    8.10
  -1   5   1   42.10    4.70
   1   5  -1   30.40    7.30
   1   5  -1   20.40    6.70
   1   5  -1   46.50    9.00
   1   5  -1   59.29   12.40
  -1   5   1   37.20   10.30
   1   5  -1   29.60    7.40
  -1   5   1   34.30    8.70
  -1   5   1   37.00    9.30
   1  -5   1   84.89   11.30
  -1  -5  -1   62.99   13.60
  -1  -5  -1   53.79   12.20
  -1  -5  -1   62.59   12.60
  -1  -5  -1   55.49   11.60
  -1  -5  -1   78.89   14.50
   1  -5   1   73.19    7.70
   1  -5   1   46.90   12.50
   1  -5   1  103.09   17.50
   1  -5   1   61.09    9.70
   1  -5   1   79.39   10.40
   1  -5   1   58.49   12.00
  -1  -5  -1   91.29   14.30
   1  -5   1   63.89    7.40
   1  -5   1   55.69    9.50
   1  -5   1   86.79   12.30
  -1  -5  -1   64.79   12.50
   1   5   1   56.29   11.30
   1   5   1   90.09   15.70
  -1   5  -1   74.59   11.50
   1   5   1   59.99   12.40
  -1   5  -1   76.59   10.80
   1   5   1   60.29   12.50
  -1   5  -1   72.49   10.70
  -1   5  -1   55.89   12.40
   1   5   1   67.69    7.00
   1   5   1   93.49   14.90
   1   5   1   70.49   13.50
   1   5   1   76.59   14.60
  -1   5  -1   74.89   13.60
  -1   5  -1   64.99   20.20
  -1   5  -1   63.49   10.00
  -3  -5  -1    4.00    4.70
  -3  -5  -1   -2.90    4.10
   3  -5   1   -0.90    3.00
   3  -5   1    9.70    6.60
   3  -5   1    3.10    3.30
   3  -5   1   -7.00    6.10
  -3  -5  -1   -0.50    4.20
  -3  -5  -1    2.60    4.30
   3  -5   1   -4.70    3.10
   3  -5   1    2.30    4.80
  -3  -5  -1   -2.80    3.10
   3  -5   1   -1.40    3.70
  -3  -5  -1   -2.90    3.90
  -3  -5  -1    6.50    5.50
  -3   5  -1   -0.10    0.40
   3   5   1    2.90    5.40
  -3   5  -1   -3.00    2.90
   3   5   1   -1.80    4.20
  -3   5  -1    1.80    3.50
   3   5   1   -2.10    2.60
   3   5   1    8.20    6.30
  -3   5  -1  -13.60    8.50
  -3   5  -1    1.40    4.30
   3   5   1   -1.00    4.10
  -3   5  -1   -5.40    4.30
   3   5   1   -2.00    3.60
   3   5   1    0.00    4.80
  -3   5  -1    0.70    3.10
  -3   5  -1   -2.00    2.70
   5  -5   1  368.96   26.60
  -5  -5  -1  369.56   31.10
  -5  -5  -1  344.47   31.80
  -5  -5  -1  356.86   32.10
   5  -5   1  295.67   30.00
  -5  -5  -1  369.66   32.30
  -5  -5  -1  307.27   28.90
   5  -5   1  389.56   26.90
   5  -5   1  365.56   26.30
  -5  -5  -1  378.26   32.80
   5  -5   1  376.66   48.60
   5  -5   1  344.57   38.00
   5  -5   1  359.86   23.60
  -5  -5  -1  405.96   32.90
   5   5   1  385.36   31.60
  -5   5  -1  351.46   26.10
  -5   5  -1  370.56   26.70
  -5   5  -1  409.36   30.40
   5   5   1  358.26   32.10
  -5   5  -1  350.36   47.80
   5   5   1  355.46   31.70
  -5   5  -1  338.67   29.80
   5   5   1  401.16   36.80
   5   5   1  365.66   32.60
   5   5   1  367.96   31.50
  -5   5  -1  382.36   26.60
  -5   5  -1  395.26   35.40
   5   5   1  356.66   31.70
   7  -5   1  270.37   22.70
   7  -5   1  283.07   22.60
  -7  -5  -1  281.37   26.50
  -7  -5  -1  202.28   28.80
  -7  -5  -1  319.57   35.70
   7  -5   1  292.17   44.20
   7  -5   1  268.37   22.40
   7  -5   1  275.77   34.30
  -7  -5  -1  304.77   28.20
  -7  -5  -1  282.97   34.10
  -7  -5  -1  272.77   31.60
   7  -5   1  305.37   27.30
   7  -5   1  257.87   21.90
  -7  -5  -1  299.57   26.90
   7   5   1  360.56   38.10
  -7   5  -1  292.57   22.60
   7   5   1  185.28   25.50
  -7   5  -1  258.47   22.20
  -7   5  -1  334.67   41.40
   7   5   1  315.77   34.60
  -7   5  -1  256.07   25.90
  -7   5  -1  271.37   22.30
   7   5   1  308.87   34.40
   7   5   1  260.67   31.30
  -7   5  -1  265.37   23.90
  -7   5  -1  282.07   22.80
  -9  -5  -1  162.68   23.40
  -9  -5  -1  242.58   32.30
  -9  -5  -1  220.98   30.20
   9  -5   1  194.18   21.20
   9  -5   1  166.38   25.80
   9  -5   1  150.68   24.00
   9  -5   1  194.78   28.00
  -9  -5  -1  172.18   27.70
   9  -5   1  198.08   19.00
   9  -5   1  222.68   20.30
  -9  -5  -1  144.59   21.70
   9  -5   1  197.18   25.00
  -9  -5  -1  223.98   30.50
   9  -5   1  245.38   40.30
  -9  -5  -1  243.98   32.10
  -9   5  -1  225.78   24.10
  -9   5  -1  175.48   20.70
  -9   5  -1  184.78   36.50
  -9   5  -1  206.78   19.50
  -9   5  -1  150.08   19.30
  -9   5  -1  224.08   23.80
   9   5   1  214.48   30.80
   9   5   1  159.18   25.80
   9   5   1  138.79   24.10
  -9   5  -1  233.38   38.70
   9   5   1  184.68   27.90
   9   5   1  215.28   27.10
  -9   5  -1  147.89   23.40
   9   5   1  171.78   27.00
 -11  -5  -1   68.59   17.80
  11  -5   1  108.49   18.20
 -11  -5  -1   82.59   15.70
  11  -5   1   68.69   13.60
  11  -5   1   73.99   17.80
  11  -5   1   79.79   14.40
 -11  -5  -1   55.79   16.00
 -11  -5  -1  126.39   24.30
 -11  -5  -1   46.80   15.30
  11  -5   1  107.39   17.00
  11  -5   1   86.99   14.50
 -11  -5  -1   60.09   14.50
  11  -5   1   97.09   19.60
  11  -5   1  107.59   30.00
  11   5   1   78.09   19.00
  11   5   1   64.39   16.60
 -11   5  -1  128.79   32.50
 -11   5  -1   78.79   15.10
 -11   5  -1   56.89   15.30
  11   5   1  100.69   20.50
 -11   5  -1   50.69   18.40
 -11   5  -1   76.09   15.00
  11   5   1   71.59   16.00
  11   5   1   64.69   17.10
  11   5   1   87.29   19.90
 -11   5  -1   76.29   14.10
 -11   5  -1   69.59   14.10
 -11   5  -1   65.89   12.10
 -13  -5  -1    5.70    7.90
 -13  -5  -1    0.00    6.20
 -13  -5  -1    7.10    8.90
 -13  -5  -1   12.70    7.10
 -13  -5  -1    8.10    9.10
 -13  -5  -1   13.20   10.60
 -13  -5  -1   20.60   10.00
  13  -5   1   20.00   12.00
  13  -5   1   11.00    6.80
  13  -5   1   17.70    8.20
  13  -5   1    9.50    8.50
  13  -5   1   15.60    9.50
  13  -5   1    7.10    6.50
 -13  -5  -1    5.40    8.90
  13  -5   1   13.80    8.50
  13   5   1   24.80   11.80
  13   5   1   -0.50    6.40
 -13   5  -1   11.60    9.70
  13   5   1    4.20    6.30
  13   5   1    5.70    9.00
 -13   5  -1   14.20    7.80
 -13   5  -1    2.70    5.70
 -13   5  -1   11.30    7.90
 -13   5  -1   15.00   13.60
 -13   5  -1    2.60   10.00
  13   5   1   -5.80    6.00
  13   5   1   -6.00    4.00
 -13   5  -1   16.60    7.50
  13   5   1    7.70    7.70
 -13   5  -1   20.40    6.40
  15  -5   1   -0.40    6.00
 -15  -5  -1   -3.50    4.70
 -15  -5  -1   -0.40    9.40
  15  -5   1    3.60    8.70
  15  -5   1   -3.40    4.40
 -15  -5  -1    2.50    7.20
  15  -5   1    7.30    7.20
  15  -5   1    2.50    6.80
  15  -5   1    2.10    5.10
 -15  -5  -1   -0.90    4.10
 -15  -5  -1   -0.70    5.70
 -15  -5  -1   -2.00    5.30
 -15  -5  -1   -3.90    6.10
 -15   5  -1    6.20    9.10
 -15   5  -1    3.80    6.40
  15   5   1   -7.00    2.80
  15   5   1    8.50    8.20
 -15   5  -1   14.50   15.40
  15   5   1   -0.60    4.80
 -15   5  -1    4.10    6.70
 -15   5  -1   -5.40    1.50
  15   5   1    7.00    8.30
 -15   5  -1   -3.00    9.30
 -15   5  -1   -3.80    3.10
  15   5   1   11.60    8.50
 -15   5  -1    4.40    6.90
  15   5   1    2.70    7.30
 -17  -5  -1   56.79   20.30
  17  -5   1   36.30   13.00
 -17  -5  -1   54.89   14.40
 -17  -5  -1   69.79   18.60
 -17  -5  -1   30.40   15.50
  17  -5   1   48.70   19.00
  17  -5   1   46.90   16.20
  17  -5   1   67.29   16.60
 -17  -5  -1   63.69   20.10
 -17  -5  -1   44.00   20.60
  17  -5   1   38.50   12.60
 -17  -5  -1   40.90   17.50
  17  -5   1   52.89   16.10
  17   5   1   62.49   18.40
 -17   5  -1   29.80   18.60
  17   5   1   45.30   14.90
 -17   5  -1   43.80   19.30
 -17   5  -1   67.49   24.90
  17   5   1   49.80   18.40
  17   5   1   68.09   19.50
  17   5   1   55.89   18.40
 -17   5  -1   33.70   12.40
  17   5   1   37.80   15.80
 -17   5  -1   29.80   20.30
 -17   5  -1   59.69   28.90
 -17   5  -1   60.69   11.10
  19  -5   1   35.50   12.70
 -19  -5  -1   36.60   15.50
 -19  -5  -1   27.70   10.70
 -19  -5  -1   49.60   19.10
 -19  -5  -1   20.50   18.10
  19  -5   1   19.40   12.60
  19  -5   1   11.90    8.70
  19  -5   1   32.70   17.90
 -19  -5  -1   33.20   16.40
 -19  -5  -1   41.70   18.30
  19  -5   1   20.90   11.30
 -19   5  -1   28.10   11.60
  19   5   1   29.60   16.60
 -19   5  -1   28.10    6.40
 -19   5  -1   22.80   18.30
  19   5   1   32.70   14.60
 -19   5  -1   30.10   11.40
  19   5   1   39.00   16.50
 -19   5  -1   43.10   19.70
  19   5   1   14.00   12.10
  20  -6  -1   16.30   11.60
 -20  -6   1   17.40   13.80
 -20  -6   1   24.00   14.50
 -20  -6   1    6.80    7.50
 -20  -6   1   12.30    6.90
  20  -6  -1   11.30    9.60
 -20  -6   1   18.60   12.50
  20  -6  -1    6.80    7.90
  20  -6  -1    1.10    6.40
 -20  -6   1   26.50   16.00
  20  -6  -1   10.60    9.30
 -20  -6   1   12.50    8.80
 -20   6   1   13.90    7.00
  20   6  -1    9.80    9.40
  20   6  -1   29.80   16.60
 -20   6   1   31.40   14.00
 -20   6   1   -0.20   13.00
 -20   6   1   30.10   18.80
  20   6  -1    5.30    6.60
  20   6  -1   19.20   11.40
 -20   6   1   14.50    7.20
  20   6  -1   12.40   12.10
  20   6  -1   13.60   12.20
  18  -6  -1   -3.70    3.60
 -18  -6   1    5.60   13.30
  18  -6  -1    7.90    8.30
 -18  -6   1   -1.10    5.10
 -18  -6   1   -3.70    4.70
 -18  -6   1    6.20    4.90
 -18  -6   1   -0.70    6.20
  18  -6  -1   -0.80    4.00
  18  -6  -1    1.50    7.70
 -18  -6   1    5.90    8.50
  18  -6  -1    4.10    8.00
  18  -6  -1   -2.80    6.60
  18  -6  -1    0.50    7.60
 -18  -6   1   -0.50    4.50
 -18  -6   1    8.40    9.40
  18  -6  -1   -5.00    5.40
  18   6  -1   -1.70    5.60
  18   6  -1    0.30    7.70
 -18   6   1    3.10    4.50
 -18   6   1   -0.70    8.60
  18   6  -1    0.30    8.70
 -18   6   1    3.10   11.70
  18   6  -1   12.50    9.00
 -18   6   1    1.10    4.80
 -18   6   1    7.10    8.20
  18   6  -1    1.90    6.50
 -18   6   1   -4.10    4.70
  18   6  -1    8.90   11.40
  16  -6  -1    0.20    6.90
 -16  -6   1    7.10    6.10
 -16  -6   1    2.30    8.00
  16  -6  -1    0.40    7.50
 -16  -6   1   13.70   10.20
  16  -6  -1    0.50    6.30
 -16  -6   1   32.40   14.80
  16  -6  -1   13.90    8.50
  16  -6  -1    5.00    7.10
  16  -6  -1   18.00    9.00
  16  -6  -1   11.70    7.90
 -16  -6   1   17.60    9.80
  16  -6  -1    4.50    7.50
 -16  -6   1   10.80    8.20
 -16  -6   1   15.90   11.10
 -16   6   1    8.40    8.40
  16   6  -1    9.00    7.40
 -16   6   1    2.00   10.90
 -16   6   1    8.80    8.40
 -16   6   1    4.00   15.30
 -16   6   1   36.80   11.50
  16   6  -1   20.80   13.00
 -16   6   1   11.70    6.50
  16   6  -1   15.60   10.10
  16   6  -1    6.10    7.60
  16   6  -1    6.10    7.70
 -16   6   1   24.20   13.40
  16   6  -1    6.10    8.10
  16   6  -1   17.30   11.40
  14  -6  -1   64.39   15.30
 -14  -6   1   55.19   15.50
 -14  -6   1   64.99   14.60
 -14  -6   1   52.59   16.20
  14  -6  -1   42.70   12.50
 -14  -6   1   27.60   12.60
 -14  -6   1   43.10   25.20
 -14  -6   1   77.29   31.20
  14  -6  -1   71.99   15.10
  14  -6  -1   37.00   12.50
 -14  -6   1   44.10   16.10
  14  -6  -1   47.10   12.10
 -14   6   1   72.99   16.40
 -14   6   1   50.39   19.60
 -14   6   1   60.39   14.70
 -14   6   1   44.20   21.00
  14   6  -1   24.70   13.20
  14   6  -1   20.10   11.80
  14   6  -1   75.99   19.20
  14   6  -1   61.59   15.80
  14   6  -1   31.40   13.50
 -14   6   1   50.59   13.50
  14   6  -1   54.59   14.20
 -14   6   1   63.69   14.40
 -14   6   1   46.10   13.70
  14   6  -1   51.99   15.20
  12  -6  -1   12.40    8.10
 -12  -6   1   10.30    9.10
 -12  -6   1    2.90    6.10
  12  -6  -1   15.10    8.30
 -12  -6   1   33.80   12.30
  12  -6  -1   30.60   10.10
 -12  -6   1   10.10    6.80
 -12  -6   1   22.40   10.90
  12  -6  -1    7.40    6.50
  12  -6  -1   20.80    9.40
  12  -6  -1   19.10    8.60
 -12  -6   1   25.20   11.70
 -12  -6   1   -3.90    4.20
  12   6  -1   12.40   10.20
 -12   6   1   23.30    9.40
 -12   6   1    9.80    7.20
 -12   6   1   26.10   17.80
 -12   6   1   18.50    8.00
 -12   6   1    8.00    7.20
  12   6  -1   16.50    8.80
  12   6  -1    4.70    6.50
  12   6  -1    6.70    7.20
  12   6  -1   14.80    9.80
  12   6  -1   16.00    8.20
 -12   6   1   13.30   11.30
  12   6  -1   18.40   11.20
 -12   6   1   14.70    8.10
  10  -6  -1   71.39   14.30
  10  -6  -1   59.29   13.70
 -10  -6   1   88.79   17.90
 -10  -6   1  124.99   21.90
  10  -6  -1   79.79   14.90
  10  -6  -1   80.69   15.90
 -10  -6   1   77.29   17.70
  10  -6  -1   85.09   15.80
 -10  -6   1   84.09   19.30
  10  -6  -1   57.89   13.50
 -10  -6   1  108.49   17.60
 -10  -6   1   84.29   17.70
 -10  -6   1   62.49   15.20
  10  -6  -1   68.99   14.40
  10   6  -1   81.19   18.20
  10   6  -1  111.79   21.40
 -10   6   1   67.09   18.80
 -10   6   1   68.29   14.40
  10   6  -1   76.89   18.00
 -10   6   1   77.99   15.40
 -10   6   1   71.09   24.40
 -10   6   1   94.79   16.10
  10   6  -1   57.19   16.30
  10   6  -1   71.89   16.80
  10   6  -1   75.99   15.00
  10   6  -1   99.49   15.50
 -10   6   1  101.89   17.80
 -10   6   1   80.29   15.40
  -8  -6   1  336.17   31.40
  -8  -6   1  368.86   34.00
  -8  -6   1  333.87   27.60
   8  -6  -1  314.47   27.80
   8  -6  -1  357.66   30.90
  -8  -6   1  335.97   31.80
   8  -6  -1  257.57   27.00
   8  -6  -1  322.97   28.10
   8  -6  -1  334.57   28.70
   8  -6  -1  325.67   27.70
  -8  -6   1  340.67   31.90
   8  -6  -1  323.77   30.10
  -8  -6   1  257.27   32.30
  -8  -6   1  284.67   34.50
   8   6  -1  338.27   37.40
   8   6  -1  398.96   27.20
  -8   6   1  314.77   28.10
  -8   6   1  320.87   28.00
   8   6  -1  317.07   30.50
   8   6  -1  326.37   31.20
   8   6  -1  376.66   34.30
   8   6  -1  317.17   30.60
  -8   6   1  299.07   27.90
   8   6  -1  325.17   28.00
  -8   6   1  309.57   27.70
  -8   6   1  412.06   46.80
  -6  -6   1   21.30    7.90
   6  -6  -1   16.00    6.20
  -6  -6   1   24.60    9.80
  -6  -6   1   15.10    7.50
  -6  -6   1   28.40   10.90
   6  -6  -1   18.60    8.20
   6  -6  -1   37.00    9.00
  -6  -6   1   12.80    6.60
   6  -6  -1   36.20    9.70
  -6  -6   1   27.00    7.90
   6  -6  -1   22.50    8.60
  -6  -6   1   19.10    8.10
   6  -6  -1   19.70    4.60
  -6  -6   1   26.10    7.00
   6  -6  -1   23.00    8.00
   6  -6  -1   27.80    8.80
   6   6  -1    9.30    6.30
   6   6  -1   27.10    9.50
   6   6  -1   25.10    9.70
  -6   6   1   40.80   10.70
   6   6  -1   29.30   11.10
  -6   6   1   26.40    8.50
  -6   6   1   17.10    4.30
   6   6  -1   20.70    7.80
   6   6  -1   36.20   10.80
   6   6  -1   10.40    4.60
  -6   6   1   34.70    9.30
  -6   6   1   26.60    9.10
  -6   6   1   16.90    9.60
  -4  -6   1   41.40    9.90
  -4  -6   1   51.19   12.80
   4  -6  -1   24.90    8.00
   4  -6  -1   27.70    9.10
   4  -6  -1   32.70    7.30
  -4  -6   1   37.20    9.20
  -4  -6   1   35.90   10.80
   4  -6  -1   28.50    8.90
  -4  -6   1   32.80    9.00
  -4  -6   1   30.90    8.70
   4  -6  -1   31.90    9.10
   4  -6  -1   41.70   11.00
  -4  -6   1   35.30    8.40
  -4  -6   1   40.30   10.50
   4  -6  -1   26.60    6.30
   4  -6  -1   24.90    9.20
  -4   6   1   58.39   21.50
   4   6  -1   27.00    9.70
  -4   6   1   26.40    8.40
   4   6  -1   34.50   10.30
   4   6  -1   31.40    9.30
  -4   6   1   52.99    8.90
  -4   6   1   34.80    9.90
   4   6  -1   18.70    7.60
   4   6  -1   29.60   10.10
  -4   6   1   46.10   11.30
  -4   6   1   39.20    9.70
   4   6  -1   41.60   10.00
  -4   6   1   25.10    8.10
   2  -6  -1  130.69   17.70
  -2  -6   1  186.68   19.90
   2  -6  -1   97.59   15.40
  -2  -6   1  133.39   17.30
   2  -6  -1  138.59   19.60
  -2  -6   1  136.09   18.30
   2  -6  -1  125.99   17.90
  -2  -6   1   91.29   15.20
   2  -6  -1  149.99   19.60
  -2  -6   1  120.79   16.70
  -2  -6   1  146.69   19.70
   2  -6  -1  117.89   15.90
  -2  -6   1  113.49   19.10
   2  -6  -1  122.69    9.10
   2  -6  -1  138.19   21.40
  -2  -6   1  127.19   17.00
   2   6  -1  132.69   23.00
   2   6  -1  148.99   18.40
  -2   6   1  126.39   17.70
   2   6  -1  105.59   24.00
  -2   6   1  121.39   19.60
  -2   6   1  139.99   17.50
  -2   6   1  135.09   19.00
   2   6  -1  129.39   18.00
   2   6  -1  143.49   24.70
   2   6  -1  122.09   16.30
  -2   6   1  112.79   16.90
   0  -6  -1    3.90    5.40
   0  -6   1    3.30    4.70
   0  -6  -1    0.40    4.00
   0  -6   1    1.90    3.90
   0  -6   1    2.80    4.30
   0  -6   1   -0.90    3.90
   0  -6  -1   -1.30    4.30
   0  -6  -1    8.60    5.40
   0  -6  -1    5.60    5.40
   0  -6   1    6.50    4.40
   0  -6   1    0.60    5.90
   0  -6  -1    5.90    6.10
   0  -6   1   -5.70    5.40
   0  -6   1   -3.80    3.10
   0  -6  -1    8.50    6.60
   0   6   1   -2.10    3.70
   0   6  -1    3.20    3.80
   0   6   1    2.10    4.40
   0   6  -1    2.40    9.90
   0   6  -1   -1.70    2.80
   0   6   1   -4.70    3.10
   0   6  -1    3.70    4.80
   0   6  -1    1.00    4.20
   0   6  -1    6.10    4.10
   0   6  -1    1.40    3.80
   0   6   1    7.30    6.00
   0   6   1   10.40    5.90
  -2  -6  -1  655.83   45.50
   2  -6   1  590.94   47.10
   2  -6   1  574.44   39.90
   2  -6   1  626.34   36.70
  -2  -6  -1  659.13   45.00
  -2  -6  -1  569.24   44.40
   2  -6   1  622.04   40.00
   2  -6   1  590.24   39.90
  -2  -6  -1  578.54   44.40
  -2  -6  -1  506.65   43.80
   2  -6   1  580.24   39.60
  -2  -6  -1  545.25   43.10
   2  -6   1  600.24   39.20
   2  -6   1  625.44   46.90
  -2  -6  -1  615.54   45.30
   2  -6   1  538.45   43.70
   2   6   1  587.84   35.10
   2   6   1  666.73   47.30
  -2   6  -1  506.65   61.29
   2   6   1  609.64   45.00
  -2   6  -1  557.74   39.60
   2   6   1  600.74   45.20
  -2   6  -1  586.04   44.80
  -2   6  -1  571.54   39.10
  -2   6  -1  554.54   41.10
  -2   6  -1  525.95   43.10
   2   6   1  593.34   44.80
   2   6   1  596.24   45.00
  -2   6  -1  623.04   39.70
  -2   6  -1  591.54   39.80
   2   6   1  543.35   43.50
  -4  -6  -1   72.09   16.30
   4  -6   1   89.69   15.10
   4  -6   1   99.79   13.30
  -4  -6  -1  101.89   18.50
   4  -6   1   95.69   12.90
  -4  -6  -1   71.39   14.80
  -4  -6  -1  116.49   20.10
   4  -6   1   95.79   13.10
   4  -6   1  107.69   12.50
   4  -6   1   84.59   15.00
  -4  -6  -1  119.49   19.50
   4  -6   1  109.19   20.70
  -4  -6  -1   53.39   12.50
   4  -6   1   87.39   12.70
  -4  -6  -1   84.59   17.00
   4  -6   1  107.69   19.20
   4   6   1  106.59   20.20
  -4   6  -1   98.89   19.80
  -4   6  -1   91.49   12.40
   4   6   1  114.59   19.00
   4   6   1  113.59   18.30
  -4   6  -1  112.79   14.40
   4   6   1   79.89   15.70
  -4   6  -1  114.09   12.80
   4   6   1  108.39   19.30
  -4   6  -1  114.79   13.80
  -4   6  -1   79.59   14.50
   4   6   1  122.79   20.60
   4   6   1  129.09   13.40
   4   6   1   59.89   13.80
  -4   6  -1   94.09   25.30
  -6  -6  -1  148.29   23.20
  -6  -6  -1   82.69   18.30
  -6  -6  -1   97.49   16.80
   6  -6   1   92.89   15.10
  -6  -6  -1   54.69   14.20
   6  -6   1   87.69   13.90
  -6  -6  -1   60.89   14.30
   6  -6   1  110.19   13.80
   6  -6   1   80.49   16.50
   6  -6   1   78.59   18.60
   6  -6   1  104.99   13.70
   6  -6   1   76.19    7.60
  -6  -6  -1   65.39   15.70
   6  -6   1   81.39   12.50
  -6  -6  -1   60.49   15.00
   6  -6   1   91.79   15.60
   6   6   1  148.29   23.00
   6   6   1   89.09   18.40
   6   6   1   86.49   17.40
   6   6   1   73.49   15.40
  -6   6  -1   94.09   13.20
  -6   6  -1   72.79   14.20
   6   6   1   54.39   13.60
  -6   6  -1   99.09   21.30
   6   6   1   57.19   13.90
  -6   6  -1   94.19   13.30
  -6   6  -1   87.59   13.00
   6   6   1   62.99   14.60
  -8  -6  -1  282.67   35.80
   8  -6   1  293.47   23.30
  -8  -6  -1  255.77   23.70
   8  -6   1  225.58   21.90
   8  -6   1  286.77   22.60
   8  -6   1  303.77   26.70
  -8  -6  -1  279.97   35.00
  -8  -6  -1  220.28   31.20
  -8  -6  -1  263.27   30.10
   8  -6   1  258.57   22.50
  -8  -6  -1  202.18   30.10
  -8  -6  -1  259.47   33.00
   8  -6   1  268.27   47.40
   8  -6   1  224.78   26.60
   8  -6   1  238.58   29.80
   8  -6   1  242.88   34.10
  -8  -6  -1  236.68   28.90
  -8   6  -1  254.97   22.00
  -8   6  -1  175.58   37.60
   8   6   1  216.98   31.20
  -8   6  -1  214.48   21.50
   8   6   1  285.17   33.60
  -8   6  -1  278.57   38.80
  -8   6  -1  257.57   24.70
  -8   6  -1  254.47   29.90
   8   6   1  228.28   28.60
  -8   6  -1  275.67   22.80
   8   6   1  235.58   33.20
  -8   6  -1  284.77   23.10
   8   6   1  347.57   39.30
 -10  -6  -1   92.89   20.80
  10  -6   1   69.99   16.70
 -10  -6  -1   74.19   15.90
  10  -6   1   54.19   13.00
 -10  -6  -1   66.49   17.20
  10  -6   1   73.99   13.80
 -10  -6  -1   76.19   18.80
  10  -6   1   68.99   18.10
  10  -6   1   60.99   13.10
 -10  -6  -1   69.39   16.00
  10  -6   1   65.29   15.00
 -10  -6  -1   80.49   18.00
  10  -6   1   82.49   13.60
  10  -6   1   75.79   13.80
 -10  -6  -1   91.59   16.10
 -10  -6  -1   44.80   16.10
  10   6   1   84.19   20.60
 -10   6  -1   51.89   22.30
  10   6   1   84.79   19.10
 -10   6  -1   83.69   15.10
 -10   6  -1   84.99   14.70
  10   6   1   61.69   13.90
 -10   6  -1   72.39   13.20
 -10   6  -1   62.19   21.50
 -10   6  -1   62.89   15.20
  10   6   1   81.69   18.30
 -10   6  -1   78.29   14.70
  10   6   1   80.39   20.20
  10   6   1   80.09   18.80
 -10   6  -1   71.69   13.50
  10   6   1   42.90   13.10
 -12  -6  -1   -5.80    2.70
  12  -6   1    7.10    9.00
 -12  -6  -1   -1.20    4.30
  12  -6   1    5.80    5.70
  12  -6   1    3.70    4.60
  12  -6   1    9.70    8.20
 -12  -6  -1    2.90    7.20
  12  -6   1    3.20    7.40
 -12  -6  -1    1.00    7.10
 -12  -6  -1   -0.50    5.90
  12  -6   1    6.40    5.60
 -12  -6  -1   18.10   16.10
 -12  -6  -1   -7.10    3.50
  12  -6   1    0.90    4.60
  12  -6   1    2.70    5.40
 -12  -6  -1   -5.80    3.10
 -12   6  -1   -0.30    4.30
  12   6   1   -3.20    4.00
  12   6   1    8.00    7.40
  12   6   1   -6.10    3.20
  12   6   1  -10.80    4.50
  12   6   1   -1.90    5.20
 -12   6  -1    0.40   10.80
  12   6   1   -4.60    5.10
 -12   6  -1    8.40   15.30
  12   6   1   -8.00    3.20
 -12   6  -1   -2.60    4.50
 -12   6  -1    0.60    4.30
 -12   6  -1    5.60    8.30
 -12   6  -1   10.40    7.00
 -12   6  -1    0.60    5.80
 -14  -6  -1   14.20   11.10
  14  -6   1   47.70   12.90
 -14  -6  -1   22.90   11.50
 -14  -6  -1   29.20   11.30
 -14  -6  -1   53.69   25.70
  14  -6   1   62.29   17.90
  14  -6   1   27.00   10.00
 -14  -6  -1   43.30   15.60
  14  -6   1   29.40   12.50
  14  -6   1    3.30    8.60
 -14  -6  -1   34.90   14.50
 -14  -6  -1   32.30   12.20
  14  -6   1   38.00   10.40
  14  -6   1   22.20    9.20
  14  -6   1   27.10   11.10
 -14  -6  -1   38.30   15.50
 -14   6  -1   30.60   15.50
  14   6   1   30.70   13.60
 -14   6  -1   27.70   17.70
  14   6   1   49.40   16.80
 -14   6  -1   36.20   11.60
 -14   6  -1   26.80    9.80
  14   6   1   33.10   13.20
  14   6   1   38.80   13.30
 -14   6  -1   40.50   11.30
  14   6   1   13.80   10.10
 -14   6  -1   28.00   10.30
  14   6   1   29.80   15.10
 -14   6  -1   34.90    9.30
 -14   6  -1   29.80   11.70
  14   6   1   43.00   15.70
  16  -6   1    1.10    6.80
 -16  -6  -1   13.50   12.10
  16  -6   1    4.60    6.90
 -16  -6  -1   11.40    9.00
 -16  -6  -1   -6.10    5.20
  16  -6   1   -4.60    4.80
  16  -6   1   11.00    7.60
  16  -6   1    6.80   10.00
  16  -6   1    9.90    8.40
 -16  -6  -1    1.40    7.50
 -16  -6  -1    9.30   10.60
 -16  -6  -1    9.00    9.30
 -16  -6  -1   13.00    9.60
  16  -6   1    0.20    6.90
 -16  -6  -1    2.40    5.60
 -16   6  -1   35.20   16.90
 -16   6  -1   -0.70    3.80
 -16   6  -1   31.40   19.40
 -16   6  -1   27.00   13.00
 -16   6  -1   19.90   10.40
  16   6   1    1.00    8.40
 -16   6  -1    3.40    3.80
  16   6   1   -7.80    4.30
  16   6   1    3.10    7.90
 -16   6  -1    4.90    6.30
  16   6   1   -1.00    5.20
  16   6   1   12.10   10.20
  16   6   1    9.00    8.10
 -18  -6  -1    4.50   10.60
 -18  -6  -1   34.10   16.20
  18  -6   1   14.00   11.30
  18  -6   1    9.50   10.00
 -18  -6  -1    6.40   10.70
 -18  -6  -1    6.30   10.70
  18  -6   1   -0.70    6.20
 -18  -6  -1   15.30   12.40
  18  -6   1   29.80   12.90
 -18  -6  -1   24.50    9.70
  18  -6   1   12.70    8.30
 -18   6  -1    1.70    5.20
  18   6   1   -1.50    7.10
  18   6   1   26.00   11.60
 -18   6  -1   10.60   10.70
 -18   6  -1    8.60    5.00
 -18   6  -1   28.50   11.40
 -18   6  -1   28.20   17.00
  18   6   1   28.10   14.30
  18   6   1    7.20    9.90
 -18   6  -1   -3.10   11.40
 -19  -7   1    9.10   10.40
  19  -7  -1   16.00   11.30
 -19  -7   1    6.40    8.30
 -19  -7   1    0.80    8.40
  19  -7  -1   28.60   12.70
 -19  -7   1   28.70   11.10
  19  -7  -1   41.90   14.80
  19  -7  -1   14.20    8.10
 -19  -7   1   20.00   15.00
  19  -7  -1   39.00   15.90
  19  -7  -1    1.70    7.10
 -19  -7   1    6.90   10.70
  19  -7  -1    7.80    7.80
 -19  -7   1   17.00    8.70
  19   7  -1   16.80   10.70
  19   7  -1   22.30   10.80
  19   7  -1   12.60    9.50
 -19   7   1   17.00    7.70
  19   7  -1   19.80   13.50
 -19   7   1   12.70    8.50
 -19   7   1   21.70   16.90
 -19   7   1    4.10   17.40
  19   7  -1   -5.40    4.80
 -19   7   1    1.10   13.20
 -17  -7   1    4.50    5.10
 -17  -7   1   -7.20    3.40
 -17  -7   1    3.70    6.80
 -17  -7   1    6.90    5.40
 -17  -7   1   -4.20    5.20
 -17  -7   1    9.20    9.20
  17  -7  -1   -1.30    7.10
  17  -7  -1   -7.10    5.20
  17  -7  -1    3.20   10.10
  17  -7  -1    8.80    8.40
  17  -7  -1    8.10    8.50
 -17  -7   1   -4.50    4.20
 -17  -7   1    0.40    6.10
  17  -7  -1   -3.40    5.00
  17  -7  -1   -0.30    4.90
  17  -7  -1    6.00    6.20
 -17   7   1    1.60    7.40
  17   7  -1    7.60    9.10
  17   7  -1   -2.30    4.70
  17   7  -1   -0.40    6.00
 -17   7   1   13.50    6.40
 -17   7   1  -13.50   12.00
  17   7  -1    9.40    9.70
  17   7  -1   -2.10    3.70
 -17   7   1   -6.00    3.90
 -17   7   1   -0.10    5.70
 -17   7   1    2.70   12.30
 -15  -7   1   10.10    9.60
  15  -7  -1   17.90    8.90
  15  -7  -1    7.20    7.00
 -15  -7   1   31.30   14.00
  15  -7  -1   27.80   12.20
  15  -7  -1   10.60    8.60
  15  -7  -1   18.40   10.50
 -15  -7   1   32.30   13.70
 -15  -7   1   23.20   10.90
 -15  -7   1    5.10    9.50
 -15  -7   1   22.80   12.40
  15  -7  -1   17.60    9.80
 -15   7   1    5.90    7.20
  15   7  -1   31.30   13.90
 -15   7   1   40.60   12.20
  15   7  -1    4.30    6.90
 -15   7   1   24.30   10.60
 -15   7   1    9.20   13.80
  15   7  -1   31.80   14.10
  15   7  -1   16.70   10.30
 -15   7   1    7.00   10.40
  15   7  -1   17.40    9.50
  15   7  -1   31.70   13.50
 -15   7   1   18.00    9.00
  15   7  -1    8.90    8.90
  13  -7  -1   15.40    8.60
 -13  -7   1    8.70    9.50
  13  -7  -1    1.00    6.40
  13  -7  -1   24.00   10.40
 -13  -7   1   -3.40    5.70
 -13  -7   1   12.00    9.50
  13  -7  -1    6.50    7.00
 -13  -7   1    7.60    8.30
  13  -7  -1    4.70    5.90
 -13  -7   1    0.00    5.40
 -13  -7   1   11.40    9.30
  13  -7  -1   20.40   10.00
 -13  -7   1   21.30   10.60
  13  -7  -1    1.60    5.70
  13   7  -1   10.70    8.30
 -13   7   1   13.60    9.80
  13   7  -1   10.60    7.60
  13   7  -1   -3.10    6.20
  13   7  -1   10.30    9.00
 -13   7   1    1.40    5.40
  13   7  -1   -3.10    5.60
 -13   7   1   18.00    8.60
  13   7  -1    8.70    7.20
 -13   7   1    5.20   16.30
 -13   7   1   -1.40    8.50
 -13   7   1   21.80    9.80
  13   7  -1   26.10   12.40
 -11  -7   1   10.10    7.90
 -11  -7   1   13.20    9.20
  11  -7  -1   11.10    7.40
 -11  -7   1   26.00   11.50
  11  -7  -1   13.90    8.30
  11  -7  -1   19.70    9.00
 -11  -7   1    6.80    8.60
  11  -7  -1    8.80    7.10
 -11  -7   1    0.90    6.80
  11  -7  -1   24.90    9.50
 -11  -7   1   -0.10    4.40
  11  -7  -1   27.40   10.50
  11  -7  -1   29.70   10.80
 -11  -7   1   25.60   10.80
  11  -7  -1   19.80   10.40
 -11   7   1    4.40    5.80
 -11   7   1   20.80   16.70
 -11   7   1    9.40    7.80
  11   7  -1    9.20    8.30
  11   7  -1   22.00    8.30
 -11   7   1   10.40    7.50
  11   7  -1   11.00   10.10
 -11   7   1   35.60   12.20
 -11   7   1    4.80   10.40
  11   7  -1   25.20   12.60
  11   7  -1    1.20    7.60
 -11   7   1   13.70   13.40
  11   7  -1    7.00    7.20
  11   7  -1   18.50   10.00
   9  -7  -1   57.59   14.00
   9  -7  -1   78.69   17.30
  -9  -7   1   78.29   18.30
   9  -7  -1   79.79   14.40
   9  -7  -1   64.59   15.00
  -9  -7   1   80.39   17.70
  -9  -7   1   84.99   20.10
  -9  -7   1   72.09   13.50
   9  -7  -1   54.19   13.60
   9  -7  -1   68.29   14.60
  -9  -7   1   61.19   15.60
   9  -7  -1   81.89   15.40
  -9  -7   1  108.99   21.10
  -9  -7   1   79.89   18.80
   9   7  -1   48.00   12.70
  -9   7   1   68.99   14.30
  -9   7   1   65.49   14.70
  -9   7   1   74.09   23.10
  -9   7   1   62.69   13.50
   9   7  -1   48.90   14.30
  -9   7   1   79.79   15.30
  -9   7   1   99.09   31.20
   9   7  -1   72.89   16.20
  -9   7   1   86.09   17.00
   9   7  -1   48.30   14.50
   9   7  -1   68.29   12.00
   9   7  -1   90.89   18.80
   9   7  -1   73.49   16.70
  -7  -7   1   87.49   17.60
  -7  -7   1  109.19   19.30
  -7  -7   1   97.49   12.80
  -7  -7   1   92.39   18.20
   7  -7  -1   90.79   16.40
   7  -7  -1   86.29   14.30
   7  -7  -1  106.29   19.60
   7  -7  -1   72.29   15.00
   7  -7  -1   92.29   15.20
  -7  -7   1  122.39   22.20
   7  -7  -1  111.69   19.90
  -7  -7   1   48.60   11.20
  -7  -7   1   92.49   17.70
  -7  -7   1   79.89   16.80
   7  -7  -1   83.79   15.80
  -7   7   1   74.99   14.80
  -7   7   1   66.39   13.90
  -7   7   1   79.49   15.20
   7   7  -1   93.09   16.30
  -7   7   1   55.99   23.00
  -7   7   1   73.79    8.70
   7   7  -1   52.09   13.20
  -7   7   1   67.19   13.60
   7   7  -1  100.29   12.00
  -7   7   1   72.89   17.60
   7   7  -1  100.89   20.20
   7   7  -1   78.89   17.10
   7   7  -1   90.49   17.80
  -7   7   1   77.89   16.60
   7   7  -1   65.79   15.80
  -5  -7   1  117.89   17.90
  -5  -7   1   96.89   17.30
   5  -7  -1  128.49   18.30
   5  -7  -1  121.89   18.30
   5  -7  -1   97.89   16.40
   5  -7  -1  102.99   19.00
   5  -7  -1   99.39   13.20
   5  -7  -1   76.79   14.50
   5  -7  -1  105.29   18.80
  -5  -7   1   93.99   17.60
  -5  -7   1  153.58   16.60
  -5  -7   1   89.09   16.40
  -5  -7   1  104.79   18.00
   5  -7  -1  123.49   13.70
  -5  -7   1   84.29   17.60
  -5  -7   1   59.69   15.10
  -5   7   1  107.79   19.80
  -5   7   1   84.39   15.10
   5   7  -1   95.09   17.30
   5   7  -1  132.19   22.00
  -5   7   1   90.09   17.30
   5   7  -1   77.19   15.20
   5   7  -1  112.79   18.60
   5   7  -1  115.19   19.10
  -5   7   1   99.49   26.60
  -5   7   1   85.79   15.30
  -5   7   1  113.49   17.70
  -5   7   1  110.39   17.50
  -5   7   1  105.49   13.30
   3  -7  -1   31.30    9.20
  -3  -7   1   30.70    8.40
  -3  -7   1   23.50    9.00
  -3  -7   1   29.30    9.30
  -3  -7   1   31.30    9.80
   3  -7  -1   34.40    9.90
  -3  -7   1   33.80   10.60
   3  -7  -1   26.70   11.20
   3  -7  -1   30.80    9.90
  -3  -7   1   47.50   11.20
  -3  -7   1   35.40    9.90
   3  -7  -1   31.00    8.80
  -3  -7   1   18.40    8.30
   3  -7  -1   48.40   12.60
  -3   7   1   41.10   10.80
  -3   7   1   32.10    9.20
  -3   7   1   22.90    8.50
   3   7  -1   44.60   12.30
   3   7  -1   27.90    8.90
   3   7  -1   19.00    8.70
   3   7  -1   35.10    9.70
  -3   7   1   35.30    9.40
  -3   7   1   43.80   12.40
  -3   7   1   45.80   21.50
  -3   7   1   28.20    8.10
   3   7  -1   20.80    7.60
  -1  -7   1  169.68   19.60
  -1  -7   1  156.08   20.90
   1  -7  -1  152.48   21.60
   1  -7  -1  144.19   19.80
   1  -7  -1  128.59   19.40
   1  -7  -1  156.28   21.30
   1  -7  -1  145.09   20.30
   1  -7  -1  126.49   22.10
  -1  -7   1  159.08   21.20
  -1  -7   1  180.58   21.20
  -1  -7   1  123.79   20.60
  -1  -7   1  169.78   20.20
  -1  -7   1  149.88   19.60
  -1  -7   1  156.28   21.80
   1   7  -1  127.39   18.80
  -1   7   1  118.69   19.10
  -1   7   1  120.39   19.20
  -1   7   1  124.69   19.30
  -1   7   1  153.48   13.70
  -1   7   1  164.08   21.20
  -1   7   1  162.68   21.80
   1   7  -1  103.19   18.80
   1   7  -1  145.99   19.20
  -1   7   1  138.79   22.70
   1   7  -1  107.79   16.90
   1   7  -1  171.78   21.50
   1   7  -1  157.08   20.30
   1   7  -1  178.88   33.20
   1  -7   1   27.30    8.20
   1  -7   1   43.80   12.40
  -1  -7  -1   19.60    8.20
   1  -7   1   26.20    8.10
   1  -7   1   30.80   11.80
  -1  -7  -1   11.30    7.20
   1  -7   1   27.90    7.70
   1  -7   1   23.50    7.60
  -1  -7  -1   18.00    7.70
  -1  -7  -1   27.40    9.90
  -1  -7  -1   19.80    8.00
  -1  -7  -1   32.40   10.10
  -1  -7  -1   24.10   10.20
   1  -7   1   29.20   10.00
   1   7   1   20.60    8.00
  -1   7  -1   15.10    6.50
  -1   7  -1   34.70    9.20
  -1   7  -1   18.00    7.90
  -1   7  -1   31.90    9.50
   1   7   1   31.10    9.60
   1   7   1   25.50    9.70
   1   7   1   49.30   13.00
  -1   7  -1   20.20    8.40
   1   7   1   20.70    8.20
  -1   7  -1   25.00    7.60
   1   7   1   17.50    8.30
  -1   7  -1   28.40    8.10
  -3  -7  -1   31.50   11.80
   3  -7   1   36.70    6.80
   3  -7   1   16.30    6.50
   3  -7   1   26.90   10.80
  -3  -7  -1   23.20    9.40
  -3  -7  -1   23.70    8.60
   3  -7   1   17.00    6.30
  -3  -7  -1   29.20   10.30
   3  -7   1   26.00    7.20
   3  -7   1   58.09   13.70
  -3  -7  -1   16.10    8.80
   3  -7   1   23.20    7.30
  -3  -7  -1   23.90   10.30
   3  -7   1   29.50    7.90
   3  -7   1   10.00    9.30
  -3  -7  -1   23.80    9.60
   3   7   1   34.50   11.10
   3   7   1   18.60    9.70
   3   7   1   38.50   10.70
  -3   7  -1   22.60    6.90
  -3   7  -1   18.20    6.30
  -3   7  -1   25.90    7.60
   3   7   1   19.50   10.20
   3   7   1   27.20    9.70
   3   7   1   14.10    7.70
  -3   7  -1   32.90   10.40
   3   7   1   19.80    4.50
  -3   7  -1   19.90    6.70
  -3   7  -1   17.80    6.50
   3   7   1   16.10    3.90
  -3   7  -1   20.90    9.70
   3   7   1   14.50    8.30
   5  -7   1   45.80   13.70
   5  -7   1   57.49   10.90
  -5  -7  -1   53.19   13.10
   5  -7   1   75.49   10.10
   5  -7   1   72.39   12.10
  -5  -7  -1   81.09   17.60
   5  -7   1   59.09   11.30
  -5  -7  -1   50.69   14.10
  -5  -7  -1   94.19   18.30
   5  -7   1   95.89   17.80
   5  -7   1   55.79   10.90
  -5  -7  -1   38.50   11.70
  -5  -7  -1   55.89   14.50
   5  -7   1   51.29   10.50
   5  -7   1   56.09   16.70
  -5  -7  -1   70.39   16.60
  -5   7  -1   63.19   11.60
   5   7   1   68.19   15.90
   5   7   1   88.59   17.80
   5   7   1   79.59   17.30
  -5   7  -1   54.19   11.00
  -5   7  -1   55.49   11.40
   5   7   1   60.59    9.50
   5   7   1   67.59   15.40
   5   7   1   73.09   10.50
   5   7   1   52.79   14.60
   5   7   1   53.99   14.50
  -5   7  -1   65.29   17.50
   5   7   1   47.50   13.60
  -5   7  -1   70.09   15.50
  -5   7  -1   71.39   25.00
   7  -7   1   13.00    6.70
  -7  -7  -1    3.30    6.60
   7  -7   1    2.30    4.80
   7  -7   1   -0.60    4.10
  -7  -7  -1    4.00    7.60
   7  -7   1    7.30    7.00
  -7  -7  -1    1.10    5.40
   7  -7   1    4.60    2.00
   7  -7   1    3.80    5.20
  -7  -7  -1    3.70    6.90
   7  -7   1    3.00    9.10
   7  -7   1    3.40    4.50
  -7  -7  -1   -0.70    4.60
   7  -7   1    2.00    4.50
  -7  -7  -1   -7.70    3.40
  -7  -7  -1    6.20    6.60
  -7   7  -1    5.60    5.30
   7   7   1   12.50    7.90
   7   7   1    1.00    3.70
   7   7   1    2.10    6.10
   7   7   1    1.10    6.90
  -7   7  -1    7.50    5.50
  -7   7  -1    4.60   13.10
  -7   7  -1    0.40    0.60
   7   7   1    4.60    5.60
  -7   7  -1    0.80    4.10
  -7   7  -1    0.20    6.30
   7   7   1    3.20    5.80
  -7   7  -1    3.50    4.00
   9  -7   1    7.00    5.90
  -9  -7  -1    7.60    8.10
   9  -7   1    3.80    5.20
   9  -7   1   12.30    8.90
  -9  -7  -1    5.30    6.50
  -9  -7  -1    4.50    6.30
  -9  -7  -1   13.90    8.10
   9  -7   1    1.20    9.50
  -9  -7  -1   -1.00    5.30
  -9  -7  -1   14.70    9.70
   9  -7   1   13.40    6.40
   9  -7   1    7.60    5.70
  -9  -7  -1   13.30    8.80
   9  -7   1    7.50    4.80
   9  -7   1    0.70    6.70
  -9   7  -1    2.90    4.10
   9   7   1   12.50    8.90
   9   7   1    2.60    7.70
   9   7   1    6.70    7.40
  -9   7  -1    9.90    5.90
   9   7   1    3.20    5.80
  -9   7  -1    6.00    4.40
   9   7   1   -3.40    5.70
   9   7   1   15.80    7.50
  -9   7  -1   32.60   15.00
  -9   7  -1   27.70   16.70
  -9   7  -1    9.10    7.00
  -9   7  -1   14.70    6.70
   9   7   1    9.90    8.90
 -11  -7  -1    6.20    7.50
 -11  -7  -1    2.30    8.60
  11  -7   1   11.10    7.60
 -11  -7  -1   16.60   11.40
  11  -7   1   -4.70    4.40
  11  -7   1   19.50    8.30
 -11  -7  -1   19.10    9.30
 -11  -7  -1   16.90   11.70
 -11  -7  -1   10.00    6.90
 -11  -7  -1   24.50   13.00
  11  -7   1   16.60    8.20
  11  -7   1   32.10   12.90
  11  -7   1    4.40    5.40
  11  -7   1    8.30    6.50
 -11  -7  -1    2.60    7.20
  11  -7   1    3.40   14.70
  11   7   1   16.80    8.70
  11   7   1    5.60    7.90
 -11   7  -1    3.40    9.40
 -11   7  -1    6.00    5.40
 -11   7  -1    2.00    5.00
 -11   7  -1    6.80    5.90
  11   7   1    0.40    6.40
 -11   7  -1   10.90    7.30
  11   7   1   -3.00    6.80
  11   7   1    2.00    7.50
 -11   7  -1    1.40    5.00
  11   7   1    2.00    8.00
 -11   7  -1    1.20   13.40
  11   7   1    0.10    5.60
 -13  -7  -1    2.70    7.40
  13  -7   1  -10.10    4.30
 -13  -7  -1    2.80    7.10
 -13  -7  -1   -4.10    6.20
  13  -7   1   -2.10    5.60
 -13  -7  -1   -3.60    4.90
  13  -7   1    4.60    6.50
  13  -7   1    4.30    6.20
  13  -7   1   -3.30    4.10
 -13  -7  -1   -1.80    4.80
 -13  -7  -1    4.00    8.10
  13  -7   1   -3.30    5.10
 -13  -7  -1   -3.40    3.60
  13  -7   1    1.50    5.00
 -13  -7  -1   -7.70    5.10
  13  -7   1   -8.00    5.70
 -13   7  -1   -5.20   11.80
 -13   7  -1    0.10    3.90
  13   7   1   16.30    9.40
 -13   7  -1   -3.50    8.80
  13   7   1   -3.10    9.80
 -13   7  -1    2.90    6.10
  13   7   1    9.70    8.50
  13   7   1    0.00    4.60
 -13   7  -1    2.40    5.30
  13   7   1    0.60    4.50
  13   7   1   18.40   11.20
  13   7   1    4.60    8.00
 -13   7  -1   -6.70    4.90
 -13   7  -1   -3.70    3.70
 -13   7  -1   -2.30    4.20
  15  -7   1   -4.70    5.90
 -15  -7  -1    0.20    6.70
 -15  -7  -1    4.00    6.00
  15  -7   1    6.60    5.50
 -15  -7  -1    1.30    7.80
  15  -7   1   -9.60    4.40
 -15  -7  -1    1.10    6.20
  15  -7   1   -2.10    4.70
 -15  -7  -1    4.70    8.60
  15  -7   1   -4.30    7.10
  15  -7   1   12.80    7.30
 -15  -7  -1   12.40   10.30
 -15  -7  -1    3.10    7.70
  15  -7   1   12.30    8.10
  15  -7   1    0.00    5.70
 -15   7  -1    8.10    6.50
 -15   7  -1    1.40    3.90
 -15   7  -1    4.90    5.20
 -15   7  -1   -4.60    6.80
 -15   7  -1   -5.40    6.20
 -15   7  -1   -5.10   10.20
 -15   7  -1   -1.60    5.50
  15   7   1    9.00   10.80
  15   7   1    6.90    9.60
  15   7   1    7.20    9.00
  15   7   1   18.00   10.70
 -17  -7  -1    6.00    6.40
  17  -7   1    5.70    5.70
 -17  -7  -1   -5.60    3.30
 -17  -7  -1    3.20    6.10
  17  -7   1    1.00    6.50
  17  -7   1   -5.80    6.00
  17  -7   1    4.90    7.10
  17  -7   1    6.80    7.30
 -17  -7  -1   12.80    9.80
 -17  -7  -1    1.80    8.50
  17  -7   1   -0.70    5.00
 -17  -7  -1   -1.90    6.80
 -17  -7  -1    5.70    8.40
 -17   7  -1   13.10    6.70
  17   7   1    7.50   11.10
 -17   7  -1   -0.30    2.60
  17   7   1   -7.50    4.20
  17   7   1   16.50    8.80
  17   7   1   -3.90    7.30
  17   7   1   -0.70    6.70
 -17   7  -1    6.80   15.80
 -17   7  -1    1.20    4.00
  18  -8  -1    6.10    7.80
  18  -8  -1   -1.90    6.00
 -18  -8   1    4.40    8.10
  18  -8  -1    2.20    8.70
 -18  -8   1   -0.60    5.00
  18  -8  -1   -5.90    5.90
  18  -8  -1   -1.50    4.30
 -18  -8   1   15.70    9.30
 -18  -8   1    6.20    9.60
 -18  -8   1   17.80   13.90
  18  -8  -1   12.90    6.80
  18  -8  -1   -2.70    6.00
 -18  -8   1   -2.10    5.20
  18  -8  -1   -9.60    2.90
  18   8  -1   12.30    6.20
 -18   8   1   20.40   20.70
  18   8  -1   -1.70    4.30
 -18   8   1    0.70    3.20
 -18   8   1    8.10    7.90
  18   8  -1    9.20    8.50
 -18   8   1   -0.20   12.60
  18   8  -1    2.20    7.70
 -16  -8   1   -0.70    6.30
 -16  -8   1    5.60    5.80
  16  -8  -1    9.20    8.10
 -16  -8   1   15.80    9.80
  16  -8  -1   14.80    8.80
 -16  -8   1    8.10   11.00
 -16  -8   1   32.00   14.70
  16  -8  -1    0.00    8.90
 -16  -8   1   -0.50    6.00
  16  -8  -1   19.60    9.80
  16  -8  -1   23.70   11.70
  16  -8  -1    5.70    6.90
  16  -8  -1   11.80    9.60
  16  -8  -1   16.00    8.70
 -16  -8   1   16.90   11.80
  16   8  -1    6.10    5.80
  16   8  -1   -3.60    5.50
 -16   8   1   18.40    9.30
  16   8  -1   13.70   11.50
  16   8  -1    1.50    6.40
 -16   8   1   12.60    8.10
 -16   8   1   -0.10    5.60
 -16   8   1   14.00    9.10
  16   8  -1   16.70   11.30
 -16   8   1   -5.30   11.60
 -16   8   1  -10.10    5.40
  14  -8  -1   13.60    8.60
  14  -8  -1   18.50   10.00
  14  -8  -1   21.10   10.00
  14  -8  -1   19.10    9.50
 -14  -8   1   19.60   10.80
  14  -8  -1   22.00   11.10
 -14  -8   1    4.60    9.40
 -14  -8   1   12.00    7.20
  14  -8  -1   13.60    8.30
  14  -8  -1   29.50   11.20
 -14  -8   1   15.90   10.90
 -14  -8   1   20.10   14.80
 -14  -8   1   14.10    9.90
 -14  -8   1   32.40   14.40
 -14   8   1   27.50   16.20
  14   8  -1   16.50   11.60
 -14   8   1   20.20    9.90
 -14   8   1   -4.20   11.20
 -14   8   1   20.90    9.30
  14   8  -1   34.20   12.60
  14   8  -1   17.70   11.30
  14   8  -1   10.80   10.50
 -14   8   1   30.10   11.60
 -14   8   1   16.50    9.70
  14   8  -1   20.00    8.10
 -14   8   1    7.20   11.00
  12  -8  -1   -2.90    5.30
  12  -8  -1   -1.80    4.60
  12  -8  -1    7.60    7.60
 -12  -8   1   -5.50    8.20
  12  -8  -1   -4.00    4.70
 -12  -8   1    7.60    9.00
  12  -8  -1   -2.10    7.00
  12  -8  -1    2.50    5.20
  12  -8  -1    1.70    5.90
 -12  -8   1    5.20    8.00
  12  -8  -1    6.30    7.30
 -12  -8   1    2.30    5.40
 -12  -8   1   12.40   10.50
 -12  -8   1   -3.00    5.10
 -12  -8   1    1.40    7.10
  12   8  -1    3.40    6.50
  12   8  -1    1.30    6.80
  12   8  -1    2.10    5.00
 -12   8   1    8.70    6.40
 -12   8   1   -5.30    2.80
 -12   8   1   -2.20    4.10
  12   8  -1    2.10    7.50
 -12   8   1   -8.70    5.20
  12   8  -1   -3.10    5.30
 -12   8   1    0.70    5.40
  12   8  -1   -3.10    5.60
 -12   8   1    4.70   15.70
 -12   8   1    3.60    5.60
  10  -8  -1    4.00    7.70
  10  -8  -1   16.10   10.70
 -10  -8   1   12.10   10.50
  10  -8  -1    3.10    5.60
  10  -8  -1   24.60    9.30
  10  -8  -1    9.30    7.30
 -10  -8   1   22.00   11.90
 -10  -8   1    9.60    6.30
  10  -8  -1    7.30    7.00
  10  -8  -1   20.00   11.10
 -10  -8   1    5.50    7.60
 -10  -8   1   19.10   10.70
 -10  -8   1   12.70   15.00
 -10  -8   1   16.70   11.00
  10   8  -1   15.80    9.70
  10   8  -1   19.50   10.90
 -10   8   1   18.30   19.50
  10   8  -1    3.70    6.10
 -10   8   1   13.20    7.70
  10   8  -1   11.80    6.30
 -10   8   1   29.20   10.90
  10   8  -1    9.90    9.20
 -10   8   1   36.40   14.90
  10   8  -1    9.00    8.40
  10   8  -1   14.80   10.30
 -10   8   1   12.60    7.60
 -10   8   1    4.50    6.60
 -10   8   1   18.10    8.80
   8  -8  -1   51.39   14.90
  -8  -8   1   24.10   11.20
  -8  -8   1   14.60    9.30
  -8  -8   1   15.50   10.20
  -8  -8   1    7.90    8.00
  -8  -8   1   13.70    6.10
   8  -8  -1   24.10    8.40
   8  -8  -1   14.90    8.20
  -8  -8   1   16.80   10.30
   8  -8  -1   21.80    8.50
  -8  -8   1   22.40   10.70
   8  -8  -1   27.20    8.80
   8  -8  -1   39.90   11.80
   8  -8  -1   19.50    9.20
  -8   8   1   20.00    8.50
   8   8  -1   37.40   12.40
   8   8  -1   31.90   11.70
  -8   8   1   15.50   16.70
   8   8  -1   31.70   11.30
   8   8  -1   42.50    8.30
  -8   8   1   24.40   10.40
  -8   8   1   26.20   14.80
   8   8  -1   19.50    9.60
  -8   8   1   15.30    8.00
  -8   8   1   37.10   12.30
   8   8  -1   27.70   11.70
   8   8  -1   25.40   11.70
  -8   8   1   21.30    8.50
  -6  -8   1   12.10    5.20
   6  -8  -1   10.10    7.40
   6  -8  -1   15.00    9.10
  -6  -8   1    2.20    6.30
  -6  -8   1    1.00    4.80
  -6  -8   1   15.90    8.20
   6  -8  -1    9.10    5.40
  -6  -8   1   10.60    8.30
  -6  -8   1   -3.40    4.30
   6  -8  -1    6.80    4.20
   6  -8  -1    2.40    6.80
  -6  -8   1   -4.50    4.10
  -6  -8   1    7.00    5.80
   6  -8  -1    8.10    6.50
   6  -8  -1   23.70   10.00
   6  -8  -1    4.20    5.70
  -6   8   1   11.00    6.60
  -6   8   1    8.10    7.50
  -6   8   1   12.30    7.40
   6   8  -1   12.30    8.40
  -6   8   1   -3.80    3.50
   6   8  -1    8.40    7.10
   6   8  -1    1.50    5.90
   6   8  -1    2.70    5.20
  -6   8   1    8.90    6.80
  -6   8   1    1.40    4.50
  -6   8   1    6.70    4.40
  -6   8   1   29.20   21.10
   4  -8  -1   61.09    7.30
  -4  -8   1   62.19   15.10
   4  -8  -1   43.20   13.80
   4  -8  -1   47.10   12.20
  -4  -8   1   53.29   12.30
  -4  -8   1   58.29   13.90
  -4  -8   1   75.79   12.20
   4  -8  -1   51.29   12.50
   4  -8  -1   66.19   12.50
   4  -8  -1   66.89   15.30
   4  -8  -1   58.09   12.70
  -4  -8   1   90.39   19.00
  -4  -8   1   57.59   13.60
  -4  -8   1   56.79   13.00
  -4  -8   1   65.59   14.60
   4  -8  -1   49.50   13.90
   4  -8  -1   73.69   18.10
  -4   8   1   79.29   16.20
  -4   8   1   53.69   22.80
  -4   8   1   61.09   11.60
   4   8  -1   70.09   14.70
   4   8  -1   69.89   15.20
  -4   8   1   52.29   12.90
  -4   8   1   60.59   13.80
   4   8  -1   50.89   14.70
   4   8  -1   76.09   15.80
   4   8  -1   52.59   14.60
  -4   8   1   53.49   13.20
  -4   8   1   69.69   16.80
  -4   8   1   59.79   13.90
  -2  -8   1    2.60    4.50
  -2  -8   1   11.40    6.50
  -2  -8   1   -0.60    4.70
   2  -8  -1    4.30    5.00
   2  -8  -1    5.60    6.20
  -2  -8   1   -4.20    3.30
   2  -8  -1   10.30    6.90
  -2  -8   1   17.00    9.20
  -2  -8   1    4.90    6.20
  -2  -8   1    8.70    6.70
   2  -8  -1    0.20    7.20
   2  -8  -1    5.90    5.40
   2  -8  -1    1.20    4.10
  -2  -8   1    4.50    6.00
   2   8  -1    7.40    5.40
  -2   8   1    2.10    5.20
  -2   8   1    0.50    4.40
   2   8  -1    4.40   11.80
  -2   8   1   -2.00    4.30
  -2   8   1   19.80   15.00
  -2   8   1    1.20    4.50
   2   8  -1   11.00    6.50
  -2   8   1   -3.20    2.80
   2   8  -1   -8.20    2.60
   2   8  -1    9.50    6.50
  -2   8   1    1.00    4.00
   2   8  -1   10.40    6.40
   2   8  -1    5.90    6.30
   0  -8  -1   23.00    9.20
   0  -8   1   19.60   10.10
   0  -8   1   24.70   10.40
   0  -8   1   34.20    9.50
   0  -8  -1   25.90    9.30
   0  -8   1    7.60    6.10
   0  -8   1   18.90    7.40
   0  -8   1   22.50    8.40
   0  -8   1   25.90    8.00
   0  -8  -1   13.20    8.20
   0  -8  -1   32.70   11.70
   0  -8  -1   14.70    7.90
   0  -8  -1   16.20    7.90
   0  -8  -1   28.00   11.60
   0   8  -1   65.49   24.60
   0   8   1   19.00    9.60
   0   8   1   20.70    8.50
   0   8   1   23.20   10.30
   0   8  -1   28.90   11.40
   0   8   1   20.40    8.90
   0   8  -1   33.60    9.90
   0   8  -1   21.10    7.60
   0   8   1   20.20    8.20
   0   8  -1   39.40   10.30
   0   8  -1   16.80    7.10
   0   8  -1   19.20    7.30
   0   8   1   10.90    7.50
   0   8  -1   21.80    8.20
   2  -8   1   31.40    9.40
  -2  -8  -1   15.50    8.60
   2  -8   1   19.40   10.40
   2  -8   1   33.00    8.90
  -2  -8  -1   14.40    9.40
   2  -8   1   42.90    9.80
  -2  -8  -1   27.70   10.30
  -2  -8  -1   23.80    9.60
  -2  -8  -1   42.50   11.90
   2  -8   1   25.50   10.10
   2  -8   1   48.60   15.80
  -2  -8  -1   30.90   11.10
   2  -8   1   45.00   15.60
   2  -8   1   24.90    8.30
  -2  -8  -1   24.50   10.00
  -2   8  -1   26.80    8.90
   2   8   1   29.70   11.40
  -2   8  -1   21.70   16.70
   2   8   1   22.10    9.50
  -2   8  -1   28.50   10.10
  -2   8  -1   22.80    8.10
   2   8   1   19.40    9.10
  -2   8  -1   33.40    9.30
   2   8   1   32.10   12.50
  -2   8  -1   20.50    9.10
  -2   8  -1   29.50    9.10
  -2   8  -1   34.90    9.40
   2   8   1   29.90   11.00
   2   8   1   37.80   14.60
  -4  -8  -1   54.39   14.80
   4  -8   1   63.69   18.20
   4  -8   1   40.60    9.20
  -4  -8  -1   53.09   15.10
   4  -8   1   21.60    9.90
   4  -8   1   45.40   10.20
   4  -8   1   41.00    8.00
  -4  -8  -1   35.90   12.90
  -4  -8  -1   31.60   11.10
  -4  -8  -1   40.70   14.70
  -4  -8  -1   51.79   14.30
  -4  -8  -1   54.59   15.10
   4  -8   1   36.60   13.70
   4  -8   1   43.60   10.30
   4  -8   1   25.20    7.90
   4  -8   1   26.10    8.80
   4   8   1   16.40    8.80
  -4   8  -1   29.20    8.40
   4   8   1   31.20   13.10
  -4   8  -1   43.70   13.50
  -4   8  -1   31.90    8.90
  -4   8  -1   58.69   10.90
  -4   8  -1   36.70   12.00
   4   8   1   51.69    6.10
  -4   8  -1   26.30   17.10
  -4   8  -1   38.70   10.20
   4   8   1   30.00   11.30
   4   8   1   40.00   12.70
   4   8   1   19.80   10.30
  -4   8  -1   54.19   10.60
   4   8   1   27.50   10.80
   4   8   1   35.40   13.10
   6  -8   1   14.40   12.90
  -6  -8  -1   -2.10    4.60
   6  -8   1    4.10    6.80
   6  -8   1    2.10    4.50
   6  -8   1    2.80    6.30
   6  -8   1    1.60    2.90
   6  -8   1   -2.50    3.40
  -6  -8  -1   -3.00    4.40
   6  -8   1    1.50    4.20
  -6  -8  -1    5.00    7.30
  -6  -8  -1   -3.80    3.90
  -6  -8  -1    4.40    6.20
   6  -8   1   -3.80    4.60
   6  -8   1   -3.60    3.80
  -6  -8  -1    0.20    6.80
  -6  -8  -1    4.30    6.90
   6   8   1   -2.20    4.60
   6   8   1    0.40    4.50
  -6   8  -1    0.40    4.10
  -6   8  -1   -3.40    3.70
  -6   8  -1    9.30    9.20
  -6   8  -1   -0.40    3.70
   6   8   1    5.00    5.80
   6   8   1    2.50    6.00
  -6   8  -1  -13.10    9.60
   6   8   1    4.10    3.70
   6   8   1    3.00    6.70
   6   8   1   -1.00    2.90
  -6   8  -1    0.10    0.70
  -6   8  -1    1.10    3.40
   6   8   1    9.90    9.40
   6   8   1    2.90    5.40
  -8  -8  -1   28.70   13.00
   8  -8   1   35.90    9.70
  -8  -8  -1   29.90   13.00
   8  -8   1   21.70   13.40
   8  -8   1   47.40   15.70
   8  -8   1   29.80    9.40
  -8  -8  -1   15.80   10.30
  -8  -8  -1   17.20   10.00
   8  -8   1   26.60    9.20
  -8  -8  -1   13.30    7.70
  -8  -8  -1   25.70   11.00
   8  -8   1   16.00    8.90
   8  -8   1   39.00    9.30
  -8   8  -1   27.90   21.30
  -8   8  -1   21.80    7.70
   8   8   1   30.10    8.80
  -8   8  -1   52.59   14.00
   8   8   1   48.80   15.60
  -8   8  -1   26.00    8.40
   8   8   1   19.10   10.60
   8   8   1   51.09   15.90
   8   8   1   32.60   13.20
   8   8   1   49.90   16.10
   8   8   1   24.40    8.40
  -8   8  -1   10.00   10.20
  -8   8  -1   28.70    8.30
 -10  -8  -1  130.69   26.80
 -10  -8  -1   74.49   20.10
 -10  -8  -1   57.89   18.70
  10  -8   1   57.79   14.40
  10  -8   1   55.99   12.60
  10  -8   1   78.49   20.80
 -10  -8  -1   37.20   13.90
  10  -8   1   75.49   16.00
  10  -8   1   70.09   20.20
 -10  -8  -1   48.30   13.80
 -10  -8  -1   45.80   16.00
 -10  -8  -1   36.90   15.30
  10  -8   1   85.89   14.90
  10  -8   1   75.19   13.60
 -10   8  -1   50.79   13.50
 -10   8  -1   40.10   21.10
  10   8   1   91.09   22.10
 -10   8  -1   55.49   20.20
  10   8   1   72.49   19.60
 -10   8  -1   89.19   15.30
  10   8   1   61.49   16.30
  10   8   1   63.89   18.80
  10   8   1   44.10   14.00
  10   8   1   44.80   15.40
 -10   8  -1   92.39   15.20
  10   8   1   79.99   15.30
  12  -8   1    7.00    6.50
 -12  -8  -1   32.80   14.90
 -12  -8  -1   28.10    8.80
 -12  -8  -1   25.90   12.90
 -12  -8  -1   23.80   14.10
 -12  -8  -1    6.90    9.50
  12  -8   1    8.60    6.60
 -12  -8  -1   12.90    7.90
  12  -8   1   11.00    7.20
 -12  -8  -1    7.60    8.90
 -12  -8  -1   13.80   10.30
  12  -8   1   27.40   11.00
  12  -8   1   36.70   15.60
  12  -8   1   19.60   13.00
  12  -8   1    9.10    9.00
  12  -8   1    2.50    5.70
 -12   8  -1   17.60    7.50
  12   8   1   12.30    7.10
 -12   8  -1   35.90   17.30
 -12   8  -1   14.60    7.80
 -12   8  -1  -11.40   11.10
  12   8   1   15.70   10.50
 -12   8  -1   22.20    8.60
  12   8   1   19.60   12.10
 -12   8  -1   18.30    7.50
  12   8   1   13.10   11.20
  12   8   1   28.60   13.60
  12   8   1   16.70   10.40
 -12   8  -1    8.70    6.70
  14  -8   1   11.10    8.00
  14  -8   1   16.60    8.10
 -14  -8  -1   21.50   11.10
 -14  -8  -1   20.50   12.10
 -14  -8  -1   20.30   11.70
 -14  -8  -1   -0.40    7.20
 -14  -8  -1    4.30    8.50
 -14  -8  -1   -0.20    6.60
  14  -8   1   20.50   10.10
  14  -8   1   27.50   10.60
  14  -8   1   37.10   15.10
  14  -8   1   11.40   11.20
  14   8   1   -4.10    7.30
  14   8   1   26.30    9.40
 -14   8  -1    9.30   18.10
 -14   8  -1    8.30   10.50
 -14   8  -1    5.70    6.30
 -14   8  -1   19.00    8.30
  14   8   1    3.80    7.60
  14   8   1   16.00   11.50
 -14   8  -1   11.10    6.60
  14   8   1   28.20   15.00
 -14   8  -1   14.30    7.30
  16  -8   1   -5.70    5.10
  16  -8   1    5.20    9.00
 -16  -8  -1   -2.00    7.30
 -16  -8  -1    5.00    8.10
  16  -8   1   -4.10    3.80
 -16  -8  -1   13.00   11.30
  16  -8   1   -5.40    3.30
  16  -8   1   11.00    8.30
  16  -8   1    1.40    7.00
  16  -8   1    8.00    6.30
 -16  -8  -1    0.90    5.50
 -16  -8  -1   18.30   11.20
 -16  -8  -1   -2.70    5.30
  16  -8   1   13.90    7.00
 -16  -8  -1    0.90    8.10
 -16   8  -1   -2.20   12.60
  16   8   1   16.40   12.20
 -16   8  -1   -0.80    2.60
 -16   8  -1    8.20    7.10
  16   8   1    0.50    7.70
  16   8   1   -3.60    2.60
  16   8   1   14.30    7.60
 -16   8  -1    2.70    3.20
  17  -9  -1    4.30    6.50
 -17  -9   1    6.40   11.70
  17  -9  -1    7.20    5.70
 -17  -9   1   14.40   11.00
  17  -9  -1   -7.10    3.50
 -17  -9   1    6.70    8.30
  17  -9  -1   16.00   12.60
 -17  -9   1   -3.80    8.80
  17  -9  -1   -1.90    6.10
 -17  -9   1    7.20   10.40
  17  -9  -1    7.80    6.50
  17  -9  -1   -2.20    5.20
  17  -9  -1    2.80    5.30
 -17  -9   1   -1.30    4.00
 -17   9   1    1.50    4.40
 -17   9   1    2.10    3.10
  17   9  -1   17.30    8.80
 -17   9   1   -1.10    4.10
  17   9  -1    7.90    9.10
 -17   9   1   11.30   21.50
 -17   9   1   16.70   15.00
  17   9  -1   -1.10    7.70
  17   9  -1   21.30   13.60
  15  -9  -1   11.70    7.80
  15  -9  -1    8.80    7.60
 -15  -9   1   18.80   13.20
 -15  -9   1    0.70    7.50
  15  -9  -1   -2.80    4.10
 -15  -9   1   14.40    8.10
 -15  -9   1   -6.50    6.10
 -15  -9   1   21.40   14.00
 -15  -9   1    7.10    8.60
  15  -9  -1    5.10    6.80
  15  -9  -1    9.30    8.50
 -15  -9   1   13.20    8.80
  15   9  -1   13.00    7.10
 -15   9   1    0.20    7.60
 -15   9   1    5.90    6.50
  15   9  -1   14.80   11.60
 -15   9   1    5.70    7.60
  15   9  -1   14.40   11.10
 -15   9   1  -16.50   10.30
  15   9  -1   24.50   12.60
 -15   9   1   10.40    7.40
  13  -9  -1   39.40   13.50
  13  -9  -1   26.80   12.60
  13  -9  -1    9.80    9.10
  13  -9  -1   35.30   11.70
 -13  -9   1   18.00    9.10
 -13  -9   1   23.40   13.50
  13  -9  -1    9.90    8.20
  13  -9  -1    8.40    7.90
 -13  -9   1    2.30    8.20
 -13  -9   1   26.50   14.00
 -13  -9   1   17.90   12.00
  13  -9  -1   13.80    7.80
 -13  -9   1    2.50    7.20
 -13  -9   1   33.50   14.00
 -13   9   1   22.80   10.60
 -13   9   1   12.30    8.10
  13   9  -1   30.90   12.60
  13   9  -1   18.70   11.20
  13   9  -1   24.50   13.20
 -13   9   1    2.80    6.80
 -13   9   1   31.70   11.40
 -13   9   1   12.50   20.90
  13   9  -1   16.30    8.50
 -13   9   1   45.20   21.10
  11  -9  -1   29.50   13.30
  11  -9  -1   11.30    7.70
  11  -9  -1    1.80    6.40
  11  -9  -1    7.00    7.20
  11  -9  -1   17.90    9.00
 -11  -9   1   30.40   11.00
 -11  -9   1   10.20    9.50
 -11  -9   1   25.10    6.80
 -11  -9   1   26.00   13.10
  11  -9  -1   32.40   12.80
 -11  -9   1    3.70    8.10
  11  -9  -1    5.50    7.70
 -11  -9   1   22.70   11.40
  11  -9  -1    2.60    8.70
 -11  -9   1    6.40    9.20
 -11  -9   1   19.80   11.00
  11   9  -1   17.70   10.90
 -11   9   1    6.70    7.00
  11   9  -1   20.00   10.40
 -11   9   1   19.40    8.90
  11   9  -1   22.90    7.50
 -11   9   1   25.80    9.50
 -11   9   1   12.30   16.40
  11   9  -1   28.70   12.40
  11   9  -1   33.50   13.10
 -11   9   1   18.40    9.30
  11   9  -1    4.80    7.80
  11   9  -1   30.10   14.30
 -11   9   1   23.80   14.10
 -11   9   1   25.70   11.60
   9  -9  -1   35.60   15.10
  -9  -9   1   52.09   15.30
   9  -9  -1   60.39   17.20
  -9  -9   1   55.99   15.90
   9  -9  -1   51.49   12.90
   9  -9  -1   53.09   12.00
   9  -9  -1   67.19   15.40
  -9  -9   1   47.10   16.00
  -9  -9   1   50.29   14.90
  -9  -9   1   73.89   20.30
   9  -9  -1   39.80   14.10
   9  -9  -1   57.69   14.30
  -9  -9   1   84.69   19.60
  -9  -9   1   32.90   10.80
   9  -9  -1   73.79   16.30
  -9   9   1   76.69   16.00
  -9   9   1   21.90   20.40
   9   9  -1   49.10    9.00
   9   9  -1   48.20   16.30
  -9   9   1   51.19   13.30
  -9   9   1   44.30   14.20
   9   9  -1   59.39   15.70
   9   9  -1   22.10   10.90
   9   9  -1   49.40   14.90
  -9   9   1   49.40   12.80
   9   9  -1   36.70   14.00
  -9   9   1   44.50   12.70
  -9   9   1   33.10   14.80
  -7  -9   1   30.90   12.10
   7  -9  -1   25.50    9.60
   7  -9  -1   36.60   14.10
   7  -9  -1   28.50   13.80
   7  -9  -1   36.90   12.50
  -7  -9   1   34.30   13.70
  -7  -9   1   38.60   14.20
   7  -9  -1   27.60   11.20
   7  -9  -1   39.10    9.80
  -7  -9   1   31.70   10.60
  -7  -9   1   32.30   11.60
   7  -9  -1   44.40   12.00
  -7  -9   1   24.90   11.30
   7   9  -1   44.60   13.10
   7   9  -1   39.60   14.60
  -7   9   1   22.90    9.70
   7   9  -1   27.00   11.10
  -7   9   1   54.79   13.80
   7   9  -1   33.90   12.20
  -7   9   1   41.10   14.30
  -7   9   1   23.20    6.70
   7   9  -1   50.99   23.00
  -7   9   1   48.60   15.30
  -7   9   1   61.59   27.00
  -7   9   1   74.39   16.00
  -7   9   1   39.20   14.90
   5  -9  -1  158.28   12.30
   5  -9  -1  157.08   24.00
   5  -9  -1  157.48   20.10
  -5  -9   1  177.18   27.40
  -5  -9   1  175.48   25.40
   5  -9  -1  164.18   23.90
  -5  -9   1  148.69   26.70
   5  -9  -1  161.88   23.80
   5  -9  -1  161.68   26.60
  -5  -9   1  150.98   23.10
  -5  -9   1  193.38   27.60
   5  -9  -1  148.79   26.50
  -5  -9   1  176.28   26.90
  -5  -9   1  212.58   28.80
   5  -9  -1  147.19   23.10
   5  -9  -1  172.88   30.30
   5   9  -1  187.68   27.80
  -5   9   1  152.48   20.00
   5   9  -1  101.29   21.30
   5   9  -1  184.08   28.70
  -5   9   1  136.49   22.40
   5   9  -1  172.68   37.30
  -5   9   1  156.88   40.70
  -5   9   1  194.38   26.00
   5   9  -1  161.38   25.30
  -5   9   1  159.38   24.80
  -5   9   1  174.98   29.40
  -5   9   1  183.08   24.70
  -5   9   1  140.29   22.60
   5   9  -1  132.09   23.40
  -3  -9   1    1.40    6.10
   3  -9  -1   13.30    8.40
   3  -9  -1    3.50    9.70
   3  -9  -1   11.50    7.90
  -3  -9   1   -3.50    3.80
   3  -9  -1   15.60   10.10
  -3  -9   1   19.40    8.90
   3  -9  -1    1.40    5.40
   3  -9  -1  -11.10    3.50
  -3  -9   1    1.30    4.50
  -3  -9   1    2.50    6.20
   3  -9  -1    1.00    4.20
   3  -9  -1   12.20    7.10
  -3  -9   1   10.60    7.80
  -3  -9   1   -7.10    3.10
   3   9  -1    3.40    6.20
   3   9  -1   -0.40    3.90
  -3   9   1    7.10    6.10
  -3   9   1    2.60    4.30
  -3   9   1    2.30   14.50
  -3   9   1   -2.70    4.90
  -3   9   1   -0.90    5.30
   3   9  -1   -5.60   11.90
   3   9  -1    0.20    3.90
   3   9  -1    0.90    4.60
  -3   9   1   16.00    8.40
  -3   9   1    5.00    6.50
   3   9  -1    7.40    7.50
  -1  -9   1   14.50    7.90
  -1  -9   1   36.60   11.10
   1  -9  -1   21.30    9.50
   1  -9  -1   29.30   11.00
   1  -9  -1   48.40   13.80
  -1  -9   1   38.40   11.10
  -1  -9   1   16.60    9.50
   1  -9  -1   44.30   12.80
  -1  -9   1   16.70    7.40
   1  -9  -1   20.10    9.60
  -1  -9   1   28.00   13.50
  -1  -9   1   22.20   11.60
   1  -9  -1   45.60   14.80
  -1  -9   1   36.40   11.10
   1  -9  -1   49.90   14.90
  -1   9   1   37.30   23.40
   1   9  -1   18.80    8.50
   1   9  -1   23.20    8.20
  -1   9   1   19.40   16.00
  -1   9   1   30.90   10.60
   1   9  -1   34.30   11.70
   1   9  -1   13.40    7.50
  -1   9   1   19.10   10.60
   1   9  -1   23.80   10.60
   1   9  -1   21.70   18.30
  -1   9   1   11.70    8.10
  -1   9   1   36.70   11.20
   1  -9   1   34.20   15.40
  -1  -9  -1   37.90   12.60
  -1  -9  -1   40.00   13.60
  -1  -9  -1   59.29   14.50
  -1  -9  -1   16.50   11.00
   1  -9   1   77.29   18.00
   1  -9   1   44.90   14.10
   1  -9   1   55.39   13.50
   1  -9   1   61.49   13.40
  -1  -9  -1   53.29   14.80
   1  -9   1   42.00   10.80
   1  -9   1   60.09   12.80
  -1  -9  -1   64.49   16.40
  -1  -9  -1   45.60   13.90
   1  -9   1   20.30   14.20
   1  -9   1   37.10   11.20
   1   9   1   43.10   12.90
   1   9   1   42.60   12.70
  -1   9  -1   54.29   12.00
  -1   9  -1   59.79   12.90
  -1   9  -1   52.79   13.60
  -1   9  -1   57.29   12.20
   1   9   1   86.59   18.40
  -1   9  -1  100.49   31.90
   1   9   1   82.89   19.30
   1   9   1   53.99   15.00
   1   9   1   45.90   13.40
  -1   9  -1   69.09   17.20
  -1   9  -1   32.50   10.30
  -1   9  -1   49.00   12.70
   3  -9   1   45.40   10.80
   3  -9   1   65.39   17.30
   3  -9   1   32.10   14.80
  -3  -9  -1   53.69   16.00
   3  -9   1   37.70   10.70
   3  -9   1   68.89   16.70
  -3  -9  -1   34.20   12.60
   3  -9   1   42.00   11.00
  -3  -9  -1   53.59   14.30
  -3  -9  -1   48.90   15.00
   3  -9   1   48.50   14.60
  -3  -9  -1   28.70   11.70
  -3  -9  -1   25.30   11.30
   3  -9   1   44.50   11.40
  -3  -9  -1   87.69   20.00
  -3   9  -1   33.10    9.40
  -3   9  -1   59.29   12.20
  -3   9  -1   50.19   15.00
   3   9   1   32.40   11.90
   3   9   1   31.00   11.50
  -3   9  -1   56.29   15.60
  -3   9  -1    8.10   13.60
   3   9   1   41.70   14.30
   3   9   1   36.40   13.60
  -3   9  -1   45.60   11.50
   3   9   1   61.69   16.20
  -3   9  -1   35.10   10.30
   3   9   1   26.50   11.80
  -3   9  -1   53.79   11.90
   5  -9   1    9.50   10.90
   5  -9   1    1.10    6.40
  -5  -9  -1   -1.50    6.20
   5  -9   1    0.80    5.20
  -5  -9  -1   -4.60    4.20
   5  -9   1   -1.60    4.80
  -5  -9  -1    0.90    5.70
   5  -9   1    0.80    3.40
   5  -9   1    1.40    3.10
  -5  -9  -1   -3.60    4.70
   5  -9   1   -3.00    2.40
   5  -9   1    8.90    5.60
  -5  -9  -1   -0.60    6.00
   5  -9   1   -3.70    3.50
   5   9   1   -7.30    4.20
  -5   9  -1    5.30    7.90
   5   9   1   -4.90    5.10
  -5   9  -1  -18.60    9.10
   5   9   1    5.50    8.20
  -5   9  -1    2.60    4.30
   5   9   1   -6.50    3.50
  -5   9  -1    3.30    4.50
   5   9   1   -7.10    6.70
  -5   9  -1    2.50    5.90
   5   9   1    2.80    5.40
   5   9   1    7.80    7.10
  -5   9  -1   -4.70    4.00
  -5   9  -1    3.60    4.20
  -5   9  -1    4.10    5.20
  -7  -9  -1   -1.80    5.40
  -7  -9  -1    6.30    7.50
  -7  -9  -1    7.70    8.90
  -7  -9  -1    2.20    5.30
   7  -9   1   13.20    7.20
   7  -9   1    8.60    5.50
  -7  -9  -1   -3.90    5.70
   7  -9   1   14.70    7.60
   7  -9   1   19.10    8.40
  -7  -9  -1   11.30    8.70
  -7  -9  -1   -1.00    4.80
   7  -9   1    2.90    2.90
   7  -9   1   -3.80    4.40
   7  -9   1   19.40   15.90
   7   9   1    0.40    9.00
   7   9   1    7.90    4.30
   7   9   1    9.70   10.70
  -7   9  -1   12.70    6.80
  -7   9  -1   -2.20    2.70
   7   9   1   15.80    9.50
  -7   9  -1    7.30    6.00
  -7   9  -1    7.00   17.80
  -7   9  -1   23.30   11.00
  -7   9  -1   23.10   13.10
   7   9   1    7.90    4.80
   7   9   1    7.80    8.20
   7   9   1    0.80    6.20
  -9  -9  -1   13.50   10.20
  -9  -9  -1   -3.40    5.20
   9  -9   1    4.40    4.70
  -9  -9  -1   10.80    9.50
   9  -9   1    4.60    5.20
   9  -9   1   -3.10    3.80
  -9  -9  -1    9.50    7.80
  -9  -9  -1   -7.00    5.80
   9  -9   1    4.80    4.80
  -9  -9  -1   -8.80    3.50
   9  -9   1   11.40    6.80
  -9  -9  -1    6.60    8.30
   9   9   1   -0.80    5.70
   9   9   1    1.70    3.90
  -9   9  -1    6.90    4.80
   9   9   1    3.90    6.50
  -9   9  -1   -3.10    4.50
   9   9   1   -6.20    2.90
   9   9   1    5.50    4.60
  -9   9  -1  -16.20    9.90
   9   9   1    1.20    8.80
  -9   9  -1    1.10    4.70
  -9   9  -1   -5.10    7.70
   9   9   1   -7.70    3.20
   9   9   1    2.80    6.90
  -9   9  -1    2.10    6.00
 -11  -9  -1   19.10   12.50
  11  -9   1    3.50    5.10
 -11  -9  -1   21.10   11.10
 -11  -9  -1    6.90    7.40
 -11  -9  -1   12.60   10.30
  11  -9   1   11.40    8.20
 -11  -9  -1    7.70    9.70
  11  -9   1   27.50   12.50
  11  -9   1    9.40    7.90
 -11  -9  -1   22.10   11.30
 -11  -9  -1   21.80   12.70
 -11   9  -1    4.30    7.20
 -11   9  -1   23.40   14.40
 -11   9  -1   19.20    7.80
  11   9   1   16.40    8.80
  11   9   1    7.60    7.90
 -11   9  -1   23.50   17.80
  11   9   1   21.00   12.60
 -11   9  -1    7.20    6.20
 -11   9  -1    6.20    5.90
  11   9   1   11.20   10.40
  11   9   1   25.40   14.10
  13  -9   1    8.00    9.40
  13  -9   1   -6.80    6.90
 -13  -9  -1    0.70    5.80
 -13  -9  -1    1.40    5.00
 -13  -9  -1    2.30    6.70
 -13  -9  -1    9.00   10.10
 -13  -9  -1   24.70   13.30
 -13  -9  -1    4.50    7.40
  13  -9   1    2.50    5.50
 -13  -9  -1    2.40    5.40
  13  -9   1   -3.80    5.50
  13  -9   1   -5.10    3.70
  13  -9   1    2.20    3.90
  13  -9   1    7.30    5.70
 -13   9  -1   -8.80   14.60
  13   9   1    2.60    7.40
 -13   9  -1    0.50    1.30
 -13   9  -1   11.40    6.40
  13   9   1   16.20    6.50
 -13   9  -1    2.30   10.70
 -13   9  -1    5.00    6.20
 -13   9  -1   -0.90    2.90
  13   9   1   -5.90    5.30
  13   9   1    2.60    7.60
 -15  -9  -1   17.80   13.80
 -15  -9  -1   26.00   13.70
  15  -9   1   21.10    9.20
  15  -9   1   14.60    8.10
  15  -9   1   21.00    8.80
 -15  -9  -1   15.10    6.30
  15  -9   1   24.40    9.80
  15  -9   1   21.00    8.50
 -15  -9  -1    8.70   11.20
 -15  -9  -1   -3.80    5.20
 -15  -9  -1   26.80   11.90
  15  -9   1   14.70    9.30
  15  -9   1   14.90   12.60
 -15  -9  -1   10.80    9.40
  15  -9   1   11.60   12.10
 -15   9  -1    5.30    5.80
 -15   9  -1   -5.20   12.60
 -15   9  -1   14.30    8.00
  15   9   1   10.50    5.70
  15   9   1   33.10   16.20
  15   9   1   -1.90    6.10
  15   9   1   13.60   11.30
 -15   9  -1   26.70   28.10
 -15   9  -1    9.70    6.70
 -14 -10   1    5.90    6.70
 -14 -10   1    2.90    7.40
  14 -10  -1   -1.20    4.20
 -14 -10   1    2.60    7.10
  14 -10  -1    3.30    7.60
  14 -10  -1   18.40    8.70
 -14 -10   1   12.20    7.10
 -14 -10   1   -3.90    3.70
  14 -10  -1   -1.00    3.60
  14 -10  -1    0.60    4.00
  14 -10  -1   -5.90    4.10
  14 -10  -1    3.60    4.90
  14  10  -1   11.30   11.10
  14  10  -1    5.70    7.30
 -14  10   1    8.90    7.70
 -14  10   1   -7.40   12.40
 -14  10   1   -6.60    5.90
 -14  10   1    5.80    6.10
  14  10  -1    7.30    8.10
 -14  10   1    9.20    6.30
 -12 -10   1   13.60    9.30
  12 -10  -1   16.80    8.00
 -12 -10   1    2.00    5.10
  12 -10  -1   25.80   11.70
  12 -10  -1   23.50    9.60
 -12 -10   1   10.10   10.60
  12 -10  -1   12.30    8.70
 -12 -10   1   11.40   10.20
 -12 -10   1   10.70    9.80
  12 -10  -1    9.70    7.50
  12 -10  -1   16.50   10.30
 -12 -10   1    6.80   11.40
  12 -10  -1   16.70    9.30
 -12 -10   1   -1.90    6.50
  12 -10  -1   18.00   11.40
  12  10  -1   15.10   11.60
 -12  10   1   12.40   11.50
 -12  10   1   20.50   20.90
 -12  10   1   11.30    8.60
 -12  10   1   10.60    7.40
 -12  10   1   -1.00    3.60
  12  10  -1    8.40    9.70
 -12  10   1   31.90   11.60
  12  10  -1    8.10    6.00
  12  10  -1    2.20    6.60
 -10 -10   1    5.60    8.80
  10 -10  -1    4.60    7.30
  10 -10  -1   -3.00    5.10
  10 -10  -1    4.30    5.20
 -10 -10   1   -0.50    7.50
 -10 -10   1    3.70    5.00
  10 -10  -1   -9.20    4.20
 -10 -10   1    1.00    6.70
  10 -10  -1   -2.80    4.10
 -10 -10   1    0.00    4.40
  10 -10  -1    0.20    5.40
 -10 -10   1    0.70    7.20
 -10 -10   1    0.20    6.40
  10 -10  -1   -5.90    7.50
  10 -10  -1   -1.40    3.80
 -10  10   1   35.80   25.40
  10  10  -1   -1.00    3.40
 -10  10   1   -2.80    3.90
 -10  10   1   -1.50    6.50
  10  10  -1   -1.50    9.30
  10  10  -1   -0.50    5.50
  10  10  -1   -3.80    4.60
 -10  10   1    0.60    4.20
 -10  10   1    9.00    8.60
 -10  10   1    3.50    6.30
  10  10  -1    4.10    2.60
   8 -10  -1   12.20   15.60
   8 -10  -1    6.50    8.30
  -8 -10   1    6.70    7.60
   8 -10  -1   19.30    9.60
   8 -10  -1   23.90   12.80
  -8 -10   1   30.80   13.20
   8 -10  -1    6.30    6.30
  -8 -10   1   -7.10    5.60
   8 -10  -1   16.70    9.20
  -8 -10   1    4.40    6.70
  -8 -10   1   17.30   11.60
   8 -10  -1   -1.70   10.00
  -8 -10   1    9.40    7.20
   8 -10  -1   19.70    9.10
  -8 -10   1    3.90    6.60
   8 -10  -1    5.20    6.30
   8  10  -1   10.80    9.20
  -8  10   1    6.30    7.10
   8  10  -1   -0.70    6.10
  -8  10   1   -2.60   15.00
  -8  10   1    7.20    8.40
  -8  10   1    3.10    5.60
   8  10  -1    5.00    6.70
  -8  10   1    9.20    8.40
   8  10  -1   17.00   11.50
   8  10  -1   20.40   10.70
  -8  10   1   12.20    7.00
   6 -10  -1    6.40    4.90
  -6 -10   1   -2.80    5.50
  -6 -10   1   -5.60    4.00
  -6 -10   1    0.00    6.30
   6 -10  -1    7.60    6.80
  -6 -10   1    2.10    6.20
   6 -10  -1    1.60    7.30
  -6 -10   1    0.00    4.80
   6 -10  -1   -4.90    4.20
   6 -10  -1    3.80    8.20
   6 -10  -1    0.20    4.30
  -6 -10   1   11.00    7.70
  -6  10   1    7.50    6.70
   6  10  -1   11.40    8.20
  -6  10   1    4.40    6.60
   6  10  -1   10.10    8.00
  -6  10   1    6.40    6.30
  -6  10   1    4.90    7.20
  -6  10   1    3.10    5.00
  -6  10   1    9.30    8.20
   6  10  -1   10.90   16.90
   6  10  -1   13.00    8.80
   6  10  -1    3.00    5.40
   6  10  -1    3.90    7.20
  -6  10   1  -19.80    9.80
  -6  10   1    1.80    3.80
  -4 -10   1   20.50   10.10
   4 -10  -1    6.20    8.10
  -4 -10   1   10.10    7.60
   4 -10  -1    6.80   10.20
   4 -10  -1    3.40    8.50
   4 -10  -1    5.00    5.30
  -4 -10   1   12.70    9.00
  -4 -10   1    8.50    9.00
   4 -10  -1   13.70   11.10
   4 -10  -1    8.10    7.80
   4 -10  -1    6.80    5.90
   4 -10  -1   31.50   14.80
  -4 -10   1   17.40    9.00
  -4 -10   1   10.40    8.00
  -4 -10   1   15.20    9.50
   4  10  -1    6.60   15.50
  -4  10   1    0.80    6.50
   4  10  -1    8.30    7.70
  -4  10   1   -2.10    6.20
   4  10  -1   11.40    7.80
  -4  10   1   12.10    6.30
  -4  10   1    6.00    6.70
  -4  10   1   28.50   21.10
  -4  10   1   19.60    9.30
  -4  10   1    6.40    6.80
  -4  10   1   -3.20    3.20
   4  10  -1    8.50    6.70
   2 -10  -1   -3.70    3.80
   2 -10  -1   -4.30    4.70
  -2 -10   1    9.20    9.00
  -2 -10   1   -2.10    5.80
  -2 -10   1    8.20    7.20
   2 -10  -1   12.10   10.50
   2 -10  -1    5.00    6.80
   2 -10  -1   10.60    7.00
  -2 -10   1    7.90    7.10
  -2 -10   1    6.10    6.50
  -2 -10   1   -3.20    3.40
   2 -10  -1   -6.90    4.00
  -2 -10   1    2.00    6.00
  -2  10   1   11.50   17.30
  -2  10   1   -1.00    5.30
   2  10  -1    4.20    5.20
  -2  10   1   -0.50    4.00
   2  10  -1   11.00   16.30
   2  10  -1    8.90    7.30
   2  10  -1   -2.10    4.20
   2  10  -1    3.80    5.60
   2  10  -1   10.70    8.00
  -2  10   1   -3.30    3.60
   2  10  -1    0.00    4.10
  -2  10   1    5.80    5.50
   0 -10   1   16.70    9.10
   0 -10   1   16.60    8.00
   0 -10  -1   13.40    9.20
   0 -10   1    6.50   10.00
   0 -10  -1   10.60    9.10
   0 -10   1   22.70    9.90
   0 -10  -1   -0.50    7.80
   0 -10  -1   13.50    7.20
   0 -10  -1   14.40    9.20
   0 -10   1    3.70    5.90
   0 -10   1   13.20    9.50
   0 -10   1   13.10    8.20
   0 -10  -1    5.60    8.10
   0 -10   1   12.70   10.70
   0 -10  -1   19.80   10.50
   0  10  -1    4.20    6.40
   0  10  -1   -0.60   13.70
   0  10  -1   13.50    8.00
   0  10  -1   22.20    8.60
   0  10   1   16.70    9.50
   0  10   1    7.80    6.80
   0  10   1   14.80    8.70
   0  10  -1    7.30    7.10
   0  10   1    2.70    6.60
   0  10   1   23.10    9.90
   0  10   1   -0.30   14.60
   0  10  -1    2.90    6.70
   0  10  -1   18.50    8.50
   2 -10   1   32.80   13.00
   2 -10   1   55.89   16.80
  -2 -10  -1   26.90   12.30
   2 -10   1   35.10   10.90
  -2 -10  -1   55.99   16.60
   2 -10   1   47.10   15.40
   2 -10   1   43.70   12.40
   2 -10   1   48.70   11.70
   2 -10   1   40.90   12.00
  -2 -10  -1   55.19   16.70
  -2 -10  -1   41.50   13.70
   2 -10   1   57.49   13.10
  -2 -10  -1   43.20   13.80
  -2 -10  -1   19.60   10.90
  -2 -10  -1   54.39   16.60
  -2  10  -1   55.49   22.10
  -2  10  -1   53.39   15.20
   2  10   1   44.40   14.20
   2  10   1   29.90   13.00
   2  10   1   55.69   16.10
  -2  10  -1   65.89   14.00
   2  10   1   50.79   16.30
  -2  10  -1   42.90   23.30
  -2  10  -1   37.60   10.70
  -2  10  -1   53.09   15.00
   2  10   1   23.20   11.00
  -2  10  -1   48.50   12.40
  -2  10  -1   36.20   11.70
   2  10   1   35.30   13.00
  -4 -10  -1    3.80    7.20
  -4 -10  -1    9.10    8.20
  -4 -10  -1   -3.90    4.40
   4 -10   1    9.70    9.00
   4 -10   1    4.40    4.80
  -4 -10  -1    8.40    8.10
   4 -10   1    7.60    7.30
   4 -10   1   -1.70    3.50
   4 -10   1    2.60    5.60
   4 -10   1    1.40    9.00
   4 -10   1    8.70    5.50
  -4 -10  -1    7.70    7.00
   4 -10   1   -1.70    5.10
  -4 -10  -1    1.30    7.20
  -4 -10  -1    3.10    6.50
  -4  10  -1    6.90    5.20
   4  10   1    8.00    7.80
   4  10   1    7.00    7.40
   4  10   1    9.10    8.70
  -4  10  -1  -14.20    9.00
  -4  10  -1    6.40    4.60
  -4  10  -1   16.70    7.60
   4  10   1    5.60    6.70
   4  10   1    9.40    8.20
  -4  10  -1    7.70    6.00
   4  10   1    2.90    5.20
  -4  10  -1   -4.90    3.50
  -4  10  -1    4.10    9.20
  -6 -10  -1   37.80   12.90
   6 -10   1   18.00   12.30
   6 -10   1   64.39   13.20
  -6 -10  -1   62.99   18.20
   6 -10   1   36.50   11.20
   6 -10   1   51.19    9.90
   6 -10   1   37.70    7.60
   6 -10   1   33.50   11.20
   6 -10   1   53.39   15.60
  -6 -10  -1   47.10   15.40
  -6 -10  -1   22.60   11.30
  -6 -10  -1   65.99   20.30
   6 -10   1   51.09    9.60
   6 -10   1   50.79   19.10
  -6 -10  -1   42.50   16.00
  -6 -10  -1   31.40   14.00
   6  10   1   40.90   14.90
   6  10   1   42.80   14.80
  -6  10  -1   33.10    9.70
   6  10   1   48.80   16.70
  -6  10  -1   41.50   15.00
   6  10   1   38.20   13.60
   6  10   1   52.39   16.80
  -6  10  -1   58.19   13.10
  -6  10  -1   53.09   11.70
  -6  10  -1   15.70   21.40
   6  10   1   35.90   13.40
   8 -10   1   -2.40    5.20
  -8 -10  -1   11.90   10.60
  -8 -10  -1    4.60    6.40
  -8 -10  -1   -4.30    5.30
   8 -10   1   10.60    5.90
   8 -10   1    0.20    9.80
   8 -10   1    0.90    5.10
   8 -10   1    6.90    8.70
  -8 -10  -1   12.80   10.90
   8 -10   1    7.00    5.30
  -8 -10  -1    9.20    9.60
   8 -10   1    3.00    5.30
  -8 -10  -1   11.60    8.90
  -8 -10  -1    7.30    9.40
  -8  10  -1   -2.50   13.10
   8  10   1   12.30    9.80
   8  10   1    5.00   10.30
   8  10   1    3.90    3.80
  -8  10  -1    9.90    6.40
  -8  10  -1    8.20    5.00
   8  10   1    5.90    7.50
  -8  10  -1    8.20    9.00
   8  10   1    3.90    3.60
  -8  10  -1    8.50    5.40
 -10 -10  -1   11.50    9.60
 -10 -10  -1    1.40    8.40
 -10 -10  -1    0.40    5.90
  10 -10   1   -4.70    3.10
 -10 -10  -1    5.00    9.00
 -10 -10  -1   11.60    9.00
 -10 -10  -1    8.10    9.20
  10 -10   1   14.10   10.60
 -10 -10  -1    1.50    4.60
  10 -10   1   17.10    7.70
  10 -10   1   -1.00    3.50
  10 -10   1    3.70    7.70
  10 -10   1   -4.40    3.00
  10 -10   1    8.40    7.50
 -10  10  -1   -3.60   13.00
 -10  10  -1   17.10   14.90
 -10  10  -1    1.10    5.10
  10  10   1    4.60    3.80
  10  10   1    8.00    4.40
 -10  10  -1    1.00    3.70
  10  10   1    7.20    7.70
  10  10   1    0.30    5.90
  12 -10   1    3.10    7.90
  12 -10   1    0.90    6.60
  12 -10   1   11.00    5.70
 -12 -10  -1    1.70    8.70
 -12 -10  -1    7.60    9.20
  12 -10   1   -0.80    3.80
  12 -10   1   -0.50    4.50
 -12 -10  -1    9.90    6.60
 -12 -10  -1    1.90    8.00
  12 -10   1    4.30    5.30
 -12 -10  -1    2.00    4.80
  12 -10   1    5.50    9.90
 -12 -10  -1    3.10    7.00
 -12 -10  -1   -2.10    5.40
  12 -10   1    9.70    5.40
 -12  10  -1    6.80    5.20
 -12  10  -1   -1.30   14.00
 -12  10  -1   -5.70    5.50
  12  10   1    4.20    4.80
  12  10   1    2.70    6.70
  12  10   1   -0.90    3.10
 -12  10  -1   -1.00    5.00
  12  10   1    9.90    9.90
  12  10   1   -5.80    8.80
  14 -10   1   -0.80    6.70
  14 -10   1    7.40    5.20
 -14 -10  -1   -0.60    6.30
  14 -10   1    9.60    5.50
 -14 -10  -1   -1.90    6.00
 -14 -10  -1   -2.90    6.00
  14 -10   1    2.70    5.00
  14 -10   1    2.40    8.80
  14 -10   1    5.20   11.40
  14 -10   1    8.10    5.40
  14 -10   1   16.50    7.70
 -14 -10  -1   14.80   11.80
 -14 -10  -1   19.60   15.80
 -14  10  -1    8.00    7.40
 -14  10  -1   42.40   28.70
  14  10   1    1.80    6.80
  14  10   1    6.50    4.50
 -14  10  -1   -4.50   13.00
 -14  10  -1   11.60    9.40
  14  10   1   17.50    7.20
 -14  10  -1    4.30    4.80
  14  10   1   -7.10    8.10
  14  10   1   12.20   11.40
 -13 -11   1   15.50   11.00
  13 -11  -1   20.00    9.60
 -13 -11   1    3.00    6.10
  13 -11  -1    3.60    5.80
  13 -11  -1   -0.10    4.20
  13 -11  -1   15.50    9.70
 -13 -11   1   20.70   12.30
 -13 -11   1   18.10   11.50
  13 -11  -1    2.50    8.30
 -13 -11   1   15.30    7.90
  13 -11  -1   15.70    8.60
 -13  11   1   25.90   15.60
  13  11  -1    9.30    9.10
 -13  11   1   22.60   10.60
  13  11  -1   20.00   11.30
 -13  11   1   18.50   20.30
  13  11  -1    7.50    5.70
  13  11  -1   27.10   14.30
  11 -11  -1   -6.50    5.60
 -11 -11   1    9.20    8.30
 -11 -11   1    7.80    6.50
 -11 -11   1    8.90    8.10
  11 -11  -1    3.10    5.30
  11 -11  -1    3.90    5.60
  11 -11  -1   -2.90    3.60
 -11 -11   1   -1.90    6.90
  11 -11  -1    1.80    6.90
  11 -11  -1    6.50    9.40
  11 -11  -1   -2.90    5.80
 -11 -11   1    9.40    8.80
 -11 -11   1    3.80    7.00
 -11 -11   1    2.60    7.50
  11  11  -1    2.40   11.50
  11  11  -1    3.80    8.00
 -11  11   1   -0.90    6.00
 -11  11   1    8.50    6.40
 -11  11   1   12.60   19.50
 -11  11   1    4.40    6.40
  -9 -11   1    6.40    8.60
  -9 -11   1   -1.80    4.00
   9 -11  -1  -10.80    2.60
  -9 -11   1    5.00    7.80
   9 -11  -1   -2.80    3.10
  -9 -11   1   -2.50    5.00
   9 -11  -1   21.90    9.80
   9 -11  -1   -0.20    4.30
   9 -11  -1    1.70    6.20
   9 -11  -1   -0.70    6.40
   9 -11  -1    8.40   11.20
  -9 -11   1    0.30    5.00
  -9 -11   1   24.60   13.70
  -9 -11   1    7.60    9.40
   9  11  -1    6.00    7.90
  -9  11   1   -1.90    3.20
  -9  11   1  -11.40   15.80
   9  11  -1    1.90    5.70
  -9  11   1   -4.30    4.20
   9  11  -1   -8.70    9.40
  -9  11   1    9.50   10.20
  -9  11   1    4.30    6.70
  -7 -11   1   25.20   13.30
   7 -11  -1   15.50    8.30
  -7 -11   1   10.90    8.50
   7 -11  -1    6.60    7.80
   7 -11  -1   -1.00   13.00
  -7 -11   1   15.60    8.40
  -7 -11   1   17.00   11.40
  -7 -11   1   11.30    9.40
  -7 -11   1   14.20    8.60
  -7 -11   1   17.00   12.50
   7 -11  -1   14.10   13.10
   7 -11  -1   17.00    9.80
   7 -11  -1   19.40   10.20
   7 -11  -1    4.90    6.50
   7  11  -1   23.30   12.20
  -7  11   1   -6.40   14.70
  -7  11   1   17.40   10.20
   7  11  -1   15.90    9.40
   7  11  -1    4.20    5.80
  -7  11   1   19.50    9.60
   7  11  -1  -16.10   11.20
  -7  11   1   21.00   12.10
  -7  11   1   12.10    6.20
  -7  11   1   16.10    9.30
   5 -11  -1   11.10   10.00
  -5 -11   1   17.60    8.60
  -5 -11   1    1.80    6.40
  -5 -11   1    4.80    6.40
  -5 -11   1    7.70    7.70
  -5 -11   1    4.00    7.30
  -5 -11   1   -2.70    3.50
   5 -11  -1    9.00    9.40
   5 -11  -1    0.70    3.90
   5 -11  -1   16.60   13.20
   5 -11  -1    1.90    7.50
   5 -11  -1   -3.10    3.40
  -5 -11   1    4.90    7.00
   5 -11  -1    1.20    4.70
   5  11  -1    0.30    6.70
  -5  11   1    6.80   19.50
  -5  11   1   -3.20    5.80
  -5  11   1    4.50    5.80
  -5  11   1   -0.80    3.20
  -5  11   1   -7.50    4.70
   5  11  -1   40.00   21.60
   5  11  -1    1.90    5.80
   5  11  -1    1.40    2.00
   5  11  -1    3.30    6.40
  -5  11   1    1.50    5.30
  -3 -11   1    1.10    5.40
  -3 -11   1    7.20    7.60
  -3 -11   1    6.20    8.80
   3 -11  -1   -4.00    2.40
  -3 -11   1    6.50    7.30
   3 -11  -1   17.20   10.90
   3 -11  -1   -6.80    6.70
   3 -11  -1   -4.80    5.40
  -3 -11   1   -1.60    5.20
  -3 -11   1    2.60    6.00
  -3 -11   1    5.70    8.60
   3 -11  -1   -1.00    5.40
   3 -11  -1   -2.50    6.10
   3 -11  -1   -2.40    3.40
   3  11  -1    9.00    6.80
  -3  11   1    5.90    5.40
   3  11  -1   13.50    7.90
   3  11  -1    8.40    8.00
  -3  11   1    4.10    5.00
  -3  11   1   15.60   13.30
  -3  11   1   13.90    8.70
   3  11  -1   13.90    8.30
   3  11  -1  -19.00    9.60
  -3  11   1   21.30   21.80
   1 -11  -1   -4.30    5.30
   1 -11  -1    1.30    5.20
   1 -11  -1    5.60   10.40
  -1 -11   1   -5.30    4.00
  -1 -11   1   18.30   10.60
  -1 -11   1   -4.30    2.80
   1 -11  -1    0.50    7.40
   1 -11  -1    0.60    6.80
  -1 -11   1    2.40    5.50
  -1 -11   1    0.00    5.30
   1 -11  -1   -2.40    3.70
  -1 -11   1   -6.50    5.00
   1 -11  -1    2.90    6.20
  -1 -11   1   -3.20    3.20
  -1  11   1   13.80    9.10
   1  11  -1    6.40   16.50
   1  11  -1    2.70    5.20
  -1  11   1   -2.70    5.30
  -1  11   1  -15.30   12.60
   1  11  -1    5.00    5.90
   1  11  -1    3.90    4.50
   1  11  -1    6.00    6.30
  -1  11   1   -1.20    4.80
  -1 -11  -1   49.10   16.70
   1 -11   1   28.60   10.90
   1 -11   1    9.00    7.30
   1 -11   1   15.20   11.90
   1 -11   1   24.50    9.70
   1 -11   1   19.00   12.50
   1 -11   1   20.60    9.90
  -1 -11  -1   47.40   14.80
  -1 -11  -1   39.80   13.70
  -1 -11  -1   16.30   10.70
   1 -11   1   48.60   13.40
  -1 -11  -1    1.40    7.40
  -1 -11  -1   20.70   12.20
  -1 -11  -1   38.10   13.60
  -1  11  -1   46.00   19.20
   1  11   1   -0.80    6.30
   1  11   1   26.50   10.70
  -1  11  -1   17.70    8.00
  -1  11  -1   25.60   10.80
   1  11   1   42.00   13.40
  -1  11  -1   45.50   12.90
   1  11   1   15.50   19.40
   1  11   1   25.10    9.70
  -1  11  -1   44.30   24.40
  -1  11  -1   32.30   11.10
   3 -11   1    7.90    7.40
   3 -11   1    4.30    5.30
  -3 -11  -1    7.90    8.70
  -3 -11  -1    0.30    5.90
  -3 -11  -1   12.00   11.00
   3 -11   1   13.60    7.40
   3 -11   1    0.70    7.00
   3 -11   1    2.30    4.30
  -3 -11  -1    3.00    5.70
  -3 -11  -1   25.10   13.00
   3 -11   1   12.90    7.60
  -3 -11  -1   12.90   10.20
   3 -11   1   -2.90    9.20
  -3 -11  -1    1.60    6.70
   3  11   1    5.40    6.80
   3  11   1   -0.40    6.30
  -3  11  -1   14.10    8.10
  -3  11  -1    1.90    6.60
  -3  11  -1    0.00    5.40
  -3  11  -1   26.90   22.30
   3  11   1    6.80    7.70
  -3  11  -1   26.50   13.40
  -3  11  -1    5.10    7.60
   5 -11   1   -4.70    5.30
  -5 -11  -1    5.20    9.60
  -5 -11  -1    0.40    5.10
  -5 -11  -1   -9.10    3.80
  -5 -11  -1   -4.90    5.90
   5 -11   1   10.60    6.00
  -5 -11  -1   -4.70    2.40
   5 -11   1   -3.70    9.50
   5 -11   1   -1.30    3.00
   5 -11   1   -2.10    5.20
  -5 -11  -1   -0.20    6.30
   5 -11   1   -3.00    5.70
  -5 -11  -1    6.50    8.80
  -5  11  -1   22.10   23.10
   5  11   1    8.20    7.60
  -5  11  -1   -3.10    5.00
  -5  11  -1    8.50    8.60
  -5  11  -1    5.80    6.10
  -5  11  -1   16.20    8.90
  -5  11  -1    0.90    3.60
   5  11   1    1.70    7.30
   5  11   1   10.90    9.60
   7 -11   1   -4.50    5.30
  -7 -11  -1    2.50    5.10
  -7 -11  -1   10.00    8.10
  -7 -11  -1   -1.50    6.60
  -7 -11  -1    3.80    8.00
   7 -11   1   -1.50    3.30
   7 -11   1   -2.30    5.30
   7 -11   1   -5.80    3.60
   7 -11   1    3.50    4.80
   7 -11   1    7.20    3.70
  -7 -11  -1    1.10    5.90
  -7 -11  -1   10.40   10.30
   7 -11   1   12.40    6.20
   7  11   1   21.40   11.20
  -7  11  -1   10.60    6.80
  -7  11  -1   -4.20    6.30
  -7  11  -1   11.00    8.60
  -7  11  -1  -14.00   12.50
  -9 -11  -1    3.10    6.70
   9 -11   1    0.60    5.00
   9 -11   1    2.10    3.40
  -9 -11  -1    5.20    8.00
  -9 -11  -1    3.00    5.40
  -9 -11  -1    7.60    8.30
  -9 -11  -1   17.60    9.00
  -9 -11  -1   13.00   10.60
   9 -11   1   12.50    7.80
   9 -11   1    8.80    5.60
   9 -11   1   -1.00    4.80
   9 -11   1    3.90    3.90
  -9 -11  -1    2.40    6.90
   9 -11   1    6.40    4.90
   9  11   1   -3.80    4.90
  -9  11  -1    4.90    4.80
  -9  11  -1   10.10   15.50
   9  11   1  -17.80    6.40
  -9  11  -1   -9.00    5.10
  -9  11  -1    3.90    4.80
  -9  11  -1    2.60    5.50
   9  11   1   -3.40    4.40
 -11 -11  -1    0.90    6.50
 -11 -11  -1    7.70   11.30
 -11 -11  -1   11.30   12.50
 -11 -11  -1    2.60    5.70
  11 -11   1    2.70    4.80
  11 -11   1   -1.80    5.90
 -11 -11  -1    4.60    7.40
  11 -11   1   17.90    6.60
  11 -11   1    8.00    5.60
 -11 -11  -1    9.90    6.60
 -11  11  -1   10.80    6.70
  11  11   1    1.00    9.80
 -11  11  -1    9.10    8.60
 -11  11  -1    1.50    1.60
  11  11   1   16.30    5.40
  11  11   1    4.00    6.30
 -11  11  -1    9.60    5.30
 -11  11  -1   10.30   12.30
  11  11   1    5.90    8.60
 -11  11  -1   -8.40   13.30
 -10 -12   1   40.80   16.00
 -10 -12   1   21.50    9.70
  10 -12  -1   28.70   10.60
 -10 -12   1   26.80   12.80
 -10 -12   1   -4.20    3.90
  10 -12  -1   -7.60    5.40
  10 -12  -1   30.70    6.80
  10 -12  -1   13.70    5.90
  10 -12  -1   18.70    9.50
  10 -12  -1    8.30   10.40
 -10  12   1   30.80   12.90
  10  12  -1    4.50    8.00
  10  12  -1   10.80   16.20
  10  12  -1    1.00    3.60
 -10  12   1   -4.60   16.70
 -10  12   1    6.10    7.40
  -8 -12   1   17.50   10.80
   8 -12  -1    6.00    8.00
   8 -12  -1    6.20    8.00
  -8 -12   1   18.10    9.20
   8 -12  -1   17.40    8.30
  -8 -12   1   14.60    9.50
  -8 -12   1   -0.40    6.80
  -8 -12   1   21.20   12.00
  -8 -12   1    3.60    8.30
  -8 -12   1   38.20   14.30
   8 -12  -1   12.50    8.00
   8 -12  -1   22.90   14.00
   8  12  -1   19.10   10.70
  -8  12   1    1.50    3.70
   8  12  -1   45.30   24.50
  -8  12   1    3.70   18.60
  -8  12   1    3.30    7.20
  -8  12   1    6.80    6.90
   6 -12  -1   -1.60    6.80
   6 -12  -1    4.70    6.00
   6 -12  -1   -0.20    3.70
  -6 -12   1    4.10    6.30
   6 -12  -1   -5.50    5.70
  -6 -12   1    1.00    4.60
  -6 -12   1   -0.30    5.90
   6 -12  -1    2.80    7.60
  -6 -12   1    2.00    5.20
  -6 -12   1    4.00    6.30
  -6 -12   1    3.50    6.50
  -6  12   1   -0.20    7.20
  -6  12   1   -2.60    5.50
  -6  12   1   -8.20    3.50
   6  12  -1    1.20    2.00
  -6  12   1   -9.40   13.60
   6  12  -1   -6.10    2.40
   6  12  -1  -11.30    9.40
  -6  12   1    3.80    4.20
  -4 -12   1   26.30   12.00
  -4 -12   1   14.80    9.70
   4 -12  -1   -4.50    4.70
   4 -12  -1    0.40    6.30
  -4 -12   1   21.10   12.30
  -4 -12   1    4.50    5.20
   4 -12  -1    2.50    6.60
   4 -12  -1   14.70   10.30
  -4 -12   1   21.20   10.60
  -4 -12   1    6.20    9.90
   4 -12  -1    5.70    6.50
   4 -12  -1    7.60    6.40
  -4 -12   1    3.00    6.90
   4  12  -1   18.00    9.00
   4  12  -1   14.50   10.20
   4  12  -1   17.30    9.80
   4  12  -1   -3.50   13.60
  -4  12   1    9.80    7.70
  -4  12   1   15.30    7.30
  -4  12   1  -25.50   10.10
   2 -12  -1   -5.00    7.90
  -2 -12   1    8.50    9.40
  -2 -12   1    4.10    6.70
   2 -12  -1    2.20    5.70
   2 -12  -1   -9.70    5.20
  -2 -12   1   18.20    9.30
   2 -12  -1   -2.10    6.30
  -2 -12   1    4.40    7.80
  -2 -12   1   -2.10    6.00
  -2 -12   1   13.80    8.80
   2 -12  -1    2.50    7.90
  -2 -12   1   14.30    9.40
   2 -12  -1    0.70    4.90
   2 -12  -1   17.80    9.20
  -2  12   1   -1.70    3.80
  -2  12   1   -3.10   15.70
   2  12  -1   -3.40    3.20
  -2  12   1   12.20    7.50
   2  12  -1  -22.30    8.40
   2  12  -1    9.70    8.90
   2  12  -1   24.80   13.90
  -2  12   1    9.40    8.10
   0 -12   1    1.10    3.90
   0 -12   1   -2.10    7.40
   0 -12  -1   -0.70    4.30
   0 -12   1    0.10    5.50
   0 -12  -1    0.30    6.40
   0 -12  -1   -5.70    4.70
   0 -12   1    7.20    6.40
   0 -12  -1   -3.00    5.80
   0 -12  -1    1.90    4.70
   0 -12   1    5.40    6.60
   0 -12   1   10.10    6.80
   0 -12  -1   -2.70    4.50
   0 -12   1    3.90    6.30
   0  12   1    4.70    5.70
   0  12  -1   -0.90    4.20
   0  12  -1   16.50   20.00
   0  12   1    1.90    7.60
   0  12  -1    2.20    5.10
   0  12   1  -21.40    7.30
   0  12  -1    9.80    7.90
   2 -12   1   -2.50    8.80
  -2 -12  -1    0.90    8.20
  -2 -12  -1    1.30    5.00
   2 -12   1   -1.00    5.40
   2 -12   1    9.10    7.60
  -2 -12  -1    6.60    6.00
  -2 -12  -1   13.00    9.90
  -2 -12  -1    1.40    5.20
  -2 -12  -1    8.70    8.70
   2 -12   1   12.70    6.30
   2 -12   1    2.90    4.80
   2 -12   1   -3.00    4.00
   2 -12   1    1.60    6.00
  -2 -12  -1    1.10    6.20
  -2  12  -1    7.30    6.80
   2  12   1    7.20    6.00
  -2  12  -1    9.80    6.10
   2  12   1   13.10    7.90
   2  12   1    5.80   17.00
  -2  12  -1    4.10    5.50
  -2  12  -1   -0.30    4.70
   2  12   1   -1.10    4.80
  -2  12  -1   23.90   21.30
   4 -12   1   27.30   13.40
  -4 -12  -1   22.60   11.10
   4 -12   1   13.60    8.00
  -4 -12  -1   14.70   10.10
  -4 -12  -1   22.30   12.50
  -4 -12  -1   15.40   11.40
   4 -12   1   17.80    9.70
  -4 -12  -1    9.20    9.10
   4 -12   1   19.30    8.20
   4 -12   1   15.00    8.40
   4 -12   1    3.50   11.20
  -4 -12  -1    6.90    8.10
   4 -12   1   18.40    7.80
   4  12   1   19.60   11.20
  -4  12  -1   16.50    9.00
  -4  12  -1   23.50   10.60
  -4  12  -1   19.60    8.00
  -4  12  -1   18.70    9.20
   4  12   1   11.60    8.50
   4  12   1    7.60    8.10
   6 -12   1    3.90    4.90
   6 -12   1    4.00    7.10
  -6 -12  -1  -10.70    3.90
   6 -12   1   -5.20    3.00
   6 -12   1    5.70    4.50
  -6 -12  -1    0.40    5.70
   6 -12   1    2.20    6.30
  -6 -12  -1   -0.60    4.60
  -6 -12  -1    3.50    5.60
   6 -12   1    3.90    4.10
  -6 -12  -1    0.00    6.20
  -6 -12  -1   -0.40    6.70
  -6 -12  -1   12.60    9.40
  -6  12  -1  -18.10   10.20
   6  12   1   11.20    6.40
  -6  12  -1   -5.40    3.60
  -6  12  -1    4.50    6.50
  -6  12  -1    4.60    4.80
   6  12   1    7.70    9.40
   8 -12   1   11.90    6.20
   8 -12   1   -0.60    6.20
  -8 -12  -1   20.20   10.10
  -8 -12  -1   10.00    9.50
   8 -12   1    8.70    5.80
  -8 -12  -1   23.30   14.40
  -8 -12  -1    6.70    9.00
  -8 -12  -1   11.40    9.20
  -8 -12  -1  -10.00    4.70
   8 -12   1   12.40    9.00
   8 -12   1    8.50    4.80
  -8 -12  -1    3.10    5.80
   8 -12   1    2.80    3.80
  -8  12  -1    1.30    1.90
  -8  12  -1   -0.40    5.70
  -8  12  -1    2.80    4.30
  -8  12  -1    8.80    7.30
   8  12   1    2.60    5.80
  -8  12  -1   13.50   21.30
  -3 -13   1   10.50    9.60
  -3 -13   1    3.30    5.00
  -3 -13   1   -0.90    5.80
  -3 -13   1    9.20    7.10
   3 -13  -1    5.60    5.50
   3 -13  -1    5.90    7.90
  -3 -13   1   -3.00    4.70
   3 -13  -1   10.80    7.40
  -3 -13   1    8.00    8.40
   3 -13  -1    9.10   10.60
  -3 -13   1    2.50    6.70
   3 -13  -1   10.00    7.20
   3  13  -1   23.30   10.90
  -3  13   1    2.50    2.90
  -3  13   1    0.80    4.40
  -3  13   1    3.80    4.10
  -3  13   1    1.10   15.90
   3  13  -1   18.60   20.70
   3  13  -1    1.70    2.10
   3  13  -1   -0.90    2.30
  -1 -13   1    7.70    7.60
   1 -13  -1   23.10   11.60
  -1 -13   1    4.80    7.10
  -1 -13   1   10.50    6.90
   1 -13  -1   30.60   15.70
  -1 -13   1   21.20   10.90
  -1 -13   1    4.30   10.30
   1 -13  -1   19.30   11.30
   1 -13  -1   10.60   18.20
   1 -13  -1   19.50    9.70
  -1  13   1   16.20   23.60
   1  13  -1   14.60   23.80
   1  13  -1   32.80   15.20
   1  13  -1    3.00    2.60
  -1  13   1    2.60    7.60
  -1  13   1   19.30    9.20
   1 -13   1   -2.10    7.00
  -1 -13  -1    8.00    8.00
  -1 -13  -1   10.60    8.90
   1 -13   1   17.20    9.40
  -1 -13  -1    9.00    8.10
   1 -13   1    4.00    4.30
   1 -13   1    2.10    5.40
  -1 -13  -1    9.00    7.50
  -1 -13  -1    2.10    7.00
  -1 -13  -1   11.90    9.60
   1 -13   1   -1.70    5.40
   1  13   1    0.60    6.80
  -1  13  -1   24.40   25.70
   1  13   1   10.10    6.10
   1  13   1   -0.10   15.20
   1  13   1    2.40    2.50
  -1  13  -1   -2.10    2.10
  -1  13  -1    4.90    5.00
  -1  13  -1    3.30    5.00
 -24   0   2   57.79   13.10
  24   0  -2   32.40   14.30
  24   0  -2   50.39   18.80
  24   0  -2   52.29   14.80
 -24   0   2  100.19   26.50
  24   0  -2   61.39   19.30
  24   0  -2   77.39   21.60
 -24   0   2   70.99   23.40
  24   0  -2   32.60   15.70
 -24   0   2   38.20   16.10
 -22   0   2  142.79   29.30
  22   0  -2  156.38   25.90
  22   0  -2  116.19   26.00
 -22   0   2  218.68   37.80
 -22   0   2  139.99   20.60
  22   0  -2  195.28   34.20
  22   0  -2  143.49   28.10
  22   0  -2  173.48   36.00
 -22   0   2  117.29   23.60
  22   0  -2  121.49   27.00
  20   0  -2  221.08   35.20
  20   0  -2  146.59   28.00
 -20   0   2  152.58   28.80
  20   0  -2  206.58   37.20
  20   0  -2  279.77   39.50
 -20   0   2  293.57   40.90
 -20   0   2  221.78   36.30
 -20   0   2  272.97   33.30
  20   0  -2  173.98   30.10
  20   0  -2  193.48   28.20
  20   0  -2  219.68   35.60
 -18   0   2  203.68   32.10
  18   0  -2  228.38   33.40
  18   0  -2  190.58   30.50
 -18   0   2  230.78   25.50
  18   0  -2  241.18   35.70
 -18   0   2  148.79   27.00
  18   0  -2  246.28   35.30
 -18   0   2  211.68   32.50
 -18   0   2  214.68   28.80
  18   0  -2  193.78   29.20
  18   0  -2  181.28   28.60
  18   0  -2  325.17   40.50
  18   0  -2  198.58   34.00
 -18   0   2  262.57   36.90
 -16   0   2   54.39   15.50
  16   0  -2   46.00   14.00
  16   0  -2   43.70   14.50
 -16   0   2   52.09   15.00
 -16   0   2   44.60   12.20
  16   0  -2   49.30   14.50
  16   0  -2   30.30   10.10
 -16   0   2   38.50   13.20
 -16   0   2   53.59   15.00
  16   0  -2   34.70   12.30
  16   0  -2   39.80   14.00
  16   0  -2   34.40   15.10
  16   0  -2   45.00   13.60
 -16   0   2   43.80   10.90
 -14   0   2  144.59   22.60
  14   0  -2  160.18   24.20
  14   0  -2  126.49   21.20
  14   0  -2  156.78   23.70
  14   0  -2  167.98   21.70
 -14   0   2  185.88   26.30
  14   0  -2  136.39   21.10
 -14   0   2  167.98   24.20
  14   0  -2  191.18   27.60
 -14   0   2  156.68   20.70
 -14   0   2  183.58   26.30
 -14   0   2  138.49   18.50
  14   0  -2  140.99   23.00
  14   0  -2  177.58   27.50
  12   0  -2  352.16   27.20
 -12   0   2  323.17   28.10
 -12   0   2  297.07   28.30
 -12   0   2  321.97   26.20
 -12   0   2  291.07   28.90
 -12   0   2  350.56   30.10
  12   0  -2  255.77   30.40
  12   0  -2  226.38   29.00
  12   0  -2  316.27   29.10
 -12   0   2  288.37   25.80
  12   0  -2  372.26   30.70
  12   0  -2  274.37   27.10
  12   0  -2  340.37   29.60
 -12   0   2  329.77   30.00
  10   0  -2  564.44   40.50
  10   0  -2  588.64   43.00
  10   0  -2  515.95   41.30
 -10   0   2  547.35   40.40
  10   0  -2  635.94   43.90
 -10   0   2  653.03   43.50
  10   0  -2  558.34   42.70
 -10   0   2  587.84   42.60
 -10   0   2  600.14   40.00
 -10   0   2  547.35   42.40
 -10   0   2  575.04   39.80
  10   0  -2  507.85   41.50
  10   0  -2  623.74   42.50
  10   0  -2  605.44   44.80
  -8   0   2 3428.06  195.78
  -8   0   2 3410.06  195.98
   8   0  -2 3409.76  195.18
   6   0  -2 8865.11  802.32
   6   0  -2 9999.00  562.84
  -6   0   2 9787.52  773.72
  -6   0   2 9901.41  562.54
   4   0  -2 1118.69   66.99
   4   0  -2 1114.49   66.59
   4   0  -2 1097.59   66.79
   4   0  -2 1173.88   67.59
  -4   0   2 1138.79   67.09
  -4   0   2 1220.48   67.29
   4   0  -2 1095.99   67.29
   4   0  -2 1154.08   67.19
   2   0  -2  717.73   45.70
  -2   0   2  760.02   46.30
  -2   0   2  744.43   44.20
  -2   0   2  794.62   44.20
  -2   0   2  726.33   44.00
   2   0  -2  755.42   43.90
   2   0  -2  701.83   43.90
   2   0  -2  735.83   44.40
   2   0  -2  754.12   43.90
   0   0  -2 4980.30  278.77
   0   0   2 4605.34  370.26
   0   0   2 4822.72  278.17
   2   0   2  203.78   15.80
  -2   0  -2  160.98   13.40
  -2   0  -2  153.18   10.20
   2   0   2  165.98   15.00
  -2   0  -2  160.68   13.30
  -2   0  -2  162.38   14.40
   2   0   2  170.18   14.30
   2   0   2  167.08   13.50
   2   0   2  170.68   13.30
  -2   0  -2  161.58   13.30
   2   0   2  162.98   10.30
   2   0   2  161.58   16.10
   4   0   2  734.03   47.00
  -4   0  -2  706.53   50.39
   4   0   2  734.93   47.60
  -4   0  -2  748.13   47.30
   4   0   2  760.82   46.90
  -4   0  -2  710.83   46.50
  -4   0  -2  782.82   49.30
   4   0   2  734.83   46.90
  -4   0  -2  763.22   47.00
   4   0   2  716.93   48.50
   4   0   2  724.23   46.80
  -6   0  -2  716.73   51.69
  -6   0  -2  796.02   52.89
  -6   0  -2  787.22   44.80
  -6   0  -2  807.32   52.79
   6   0   2  795.42   58.49
   6   0   2  846.72   53.39
  -6   0  -2  725.53   51.59
   6   0   2  830.02   56.69
   6   0   2  832.62   54.99
  -6   0  -2  842.32   52.99
   6   0   2  862.01   52.89
  -6   0  -2  796.02   58.09
  -6   0  -2  785.32   54.19
   6   0   2  770.02   52.29
  -8   0  -2  600.54   45.30
  -8   0  -2  631.94   46.00
   8   0   2  634.94   45.70
   8   0   2  636.94   45.40
   8   0   2  684.63   52.49
  -8   0  -2  668.43   52.59
   8   0   2  632.44   45.40
  -8   0  -2  641.94   46.00
  -8   0  -2  649.64   37.10
   8   0   2  660.33   46.50
  -8   0  -2  613.44   36.90
   8   0   2  638.84   45.90
   8   0   2  588.14   46.80
  -8   0  -2  695.13   48.60
  -8   0  -2  691.53   46.70
 -10   0  -2    9.00    8.10
 -10   0  -2    2.20    4.90
 -10   0  -2    3.40    2.10
 -10   0  -2    8.70    5.70
  10   0   2   -2.90    3.60
 -10   0  -2    3.00    4.70
  10   0   2    6.60    6.10
  10   0   2    7.90    5.20
  10   0   2    7.70    6.00
 -10   0  -2    7.70    6.10
  10   0   2    9.30    6.60
 -10   0  -2    7.30    5.20
  10   0   2    2.30    8.10
  10   0   2    5.00    5.30
 -10   0  -2    7.00    5.50
  12   0   2  710.33   63.89
 -12   0  -2  796.92   59.69
 -12   0  -2  733.33   50.89
 -12   0  -2  704.73   55.99
 -12   0  -2  748.83   46.30
 -12   0  -2  772.82   56.89
 -12   0  -2  739.23   64.49
  12   0   2  765.52   56.59
  12   0   2  756.02   56.89
 -12   0  -2  741.43   56.69
 -12   0  -2  798.32   56.49
 -12   0  -2  757.92   44.00
  12   0   2  796.42   60.79
  12   0   2  655.73   54.69
  12   0   2  755.42   58.59
 -12   0  -2  768.02   55.79
  12   0   2  766.92   56.89
  14   0   2  102.79   19.10
 -14   0  -2  127.89   30.30
 -14   0  -2   64.69   17.00
 -14   0  -2   85.99   18.70
  14   0   2   97.59   20.60
 -14   0  -2   89.79    7.60
  14   0   2  148.09   24.80
 -14   0  -2   81.09   16.60
 -14   0  -2   89.49   19.70
 -14   0  -2   81.99   18.40
  14   0   2   75.69   17.80
 -14   0  -2   83.29   13.70
  14   0   2   92.19   19.60
 -14   0  -2  123.19   23.30
  14   0   2  144.99   32.10
  14   0   2   77.89   19.10
 -16   0  -2   90.29   20.60
 -16   0  -2   83.89   20.20
  16   0   2  109.89   23.70
 -16   0  -2  113.09   22.80
 -16   0  -2   70.59   25.50
 -16   0  -2   90.59   12.20
  16   0   2  115.99   24.10
  16   0   2   90.99   21.80
  16   0   2   81.49   18.60
  16   0   2  137.49   25.40
  16   0   2   83.99   21.10
 -18   0  -2  772.82   87.19
  18   0   2  571.24   52.89
 -18   0  -2  602.94   54.99
  18   0   2  629.44   55.79
 -18   0  -2  604.24   55.09
  18   0   2  568.54   54.69
  18   0   2  603.54   57.59
  18   0   2  547.65   50.39
  18   0   2  639.44   56.29
 -20   0  -2  196.58   34.20
 -20   0  -2  145.99   30.20
  20   0   2  144.49   32.40
  20   0   2  207.38   36.50
  20   0   2   84.19   24.50
  20   0   2  198.88   33.30
 -20   0  -2  179.88   41.60
  20   0   2  141.19   30.70
  20   0   2  152.08   30.00
  23  -1  -2   78.99   22.60
  23  -1  -2   50.79   19.00
  23  -1  -2   82.29   18.10
  23  -1  -2   60.19   19.30
 -23  -1   2   68.79   18.70
 -23  -1   2   59.19   15.20
  23  -1  -2   72.19   19.40
 -23  -1   2   39.40   16.90
  23  -1  -2   54.49   20.20
 -23  -1   2   56.39   20.70
  23   1  -2   38.90   15.90
 -23   1   2   74.59   21.10
 -23   1   2   69.09   14.60
 -23   1   2   43.00   17.20
  23   1  -2   25.60   14.30
  23   1  -2   52.59   17.80
  23   1  -2   61.19   18.80
 -23   1   2   29.90   11.50
  23   1  -2   67.29   18.40
  23   1  -2   45.50   20.60
  23   1  -2   46.90   18.40
 -21  -1   2  206.68   27.10
 -21  -1   2  257.37   39.70
  21  -1  -2  255.87   38.00
  21  -1  -2  221.48   29.00
  21  -1  -2  289.97   41.10
  21  -1  -2  199.18   33.20
  21  -1  -2  222.08   35.20
 -21  -1   2  186.38   34.00
  21  -1  -2  182.58   31.20
  21  -1  -2  205.88   41.00
 -21  -1   2  166.18   31.70
 -21  -1   2  177.28   30.00
  21   1  -2  252.67   36.70
 -21   1   2  150.88   29.90
 -21   1   2  177.18   32.50
  21   1  -2  295.37   43.30
  21   1  -2  232.58   36.70
  21   1  -2  204.88   35.20
  21   1  -2  163.28   31.20
 -21   1   2  184.38   27.00
  21   1  -2  218.28   32.50
 -21   1   2  246.48   37.80
  21   1  -2  273.37   39.90
 -19  -1   2  147.39   25.50
  19  -1  -2  179.98   28.90
 -19  -1   2  184.58   31.10
  19  -1  -2  175.58   40.10
  19  -1  -2  225.48   33.40
  19  -1  -2  175.38   24.30
 -19  -1   2  154.98   28.80
 -19  -1   2  149.99   27.90
  19  -1  -2  139.69   28.20
  19  -1  -2  132.09   26.10
 -19  -1   2  134.29   30.80
  19  -1  -2  150.98   29.30
  19  -1  -2  109.79   22.90
  19   1  -2  133.09   24.40
  19   1  -2  159.48   26.80
 -19   1   2  158.88   29.40
  19   1  -2  102.59   29.00
  19   1  -2  213.18   32.80
 -19   1   2  167.88   22.10
  19   1  -2  176.38   30.50
 -19   1   2  159.08   22.60
 -19   1   2  122.59   24.30
 -19   1   2  153.28   28.10
  19   1  -2  195.28   31.90
 -19   1   2  176.68   30.00
  19   1  -2   95.29   24.20
  19   1  -2  136.79   26.10
  17  -1  -2   11.20    9.30
 -17  -1   2   35.60   14.40
 -17  -1   2   29.90   10.70
 -17  -1   2   24.50   11.30
  17  -1  -2   25.20   10.70
  17  -1  -2   28.90    9.80
  17  -1  -2   40.60   14.40
  17  -1  -2   27.00   11.90
  17  -1  -2   16.30    8.30
 -17  -1   2   33.90   11.20
  17  -1  -2   25.10   11.70
 -17  -1   2   35.60   13.40
 -17  -1   2   29.70   13.00
  17  -1  -2   27.20   15.80
 -17   1   2   25.80   11.50
  17   1  -2   40.40   15.10
 -17   1   2   25.80   11.50
  17   1  -2   15.70    9.70
  17   1  -2   29.00   12.00
 -17   1   2   30.60    9.40
  17   1  -2   33.60   13.70
 -17   1   2   27.50   12.40
  17   1  -2   28.30   11.40
 -17   1   2   42.70   14.40
  17   1  -2   18.90   11.20
 -17   1   2   26.90    9.10
 -17   1   2   22.60   11.30
  17   1  -2   23.50   10.50
  17   1  -2   34.20   11.90
 -15  -1   2  548.95   47.10
 -15  -1   2  597.84   48.50
  15  -1  -2  561.44   47.60
  15  -1  -2  632.24   48.00
  15  -1  -2  581.74   46.70
  15  -1  -2  584.94   47.40
 -15  -1   2  529.85   46.50
 -15  -1   2  602.54   48.20
  15  -1  -2  562.14   41.50
 -15  -1   2  591.14   45.30
  15  -1  -2  541.35   45.50
  15  -1  -2  632.64   53.49
  15  -1  -2  633.64   48.30
  15   1  -2  519.85   45.80
 -15   1   2  570.74   41.30
  15   1  -2  618.54   48.50
  15   1  -2  623.64   48.20
 -15   1   2  552.14   46.80
 -15   1   2  548.75   46.40
  15   1  -2  611.44   45.50
 -15   1   2  566.14   46.90
  15   1  -2  526.75   46.60
 -15   1   2  537.55   47.60
  15   1  -2  548.65   47.60
 -15   1   2  547.85   41.20
 -15   1   2  455.25   44.00
  15   1  -2  570.74   44.90
  15   1  -2  522.15   46.40
  13  -1  -2  389.86   33.50
  13  -1  -2  346.27   33.20
  13  -1  -2  373.36   32.50
 -13  -1   2  360.66   30.80
  13  -1  -2  367.26   32.40
  13  -1  -2  371.36   28.70
 -13  -1   2  425.86   34.80
 -13  -1   2  335.17   23.60
  13  -1  -2  407.06   33.60
  13  -1  -2  432.36   39.30
 -13  -1   2  292.97   35.40
 -13  -1   2  433.86   35.40
 -13  -1   2  340.97   32.90
  13  -1  -2  302.77   31.20
  13   1  -2  404.56   33.90
  13   1  -2  324.47   31.90
  13   1  -2  342.67   32.70
 -13   1   2  374.46   29.00
  13   1  -2  332.97   31.60
 -13   1   2  344.37   32.40
 -13   1   2  377.36   32.90
 -13   1   2  359.76   29.40
  13   1  -2  334.37   32.30
  13   1  -2  376.76   31.40
  13   1  -2  390.06   32.00
  13   1  -2  348.07   32.60
 -13   1   2  325.67   31.80
  11  -1  -2  367.66   30.20
  11  -1  -2  340.27   30.10
 -11  -1   2  349.07   30.60
 -11  -1   2  370.86   31.20
  11  -1  -2  309.07   29.00
  11  -1  -2  324.77   25.90
  11  -1  -2  295.47   28.40
 -11  -1   2  335.77   30.60
 -11  -1   2  380.06   33.50
 -11  -1   2  365.16   31.20
  11  -1  -2  405.96   32.60
 -11  -1   2  355.36   23.80
  11  -1  -2  365.66   30.60
  11  -1  -2  352.26   39.50
  11   1  -2  346.87   29.00
 -11   1   2  355.96   30.50
 -11   1   2  336.07   26.00
 -11   1   2  288.97   26.00
  11   1  -2  372.56   30.40
  11   1  -2  296.87   27.90
 -11   1   2  362.16   30.50
 -11   1   2  364.06   33.50
  11   1  -2  374.86   31.50
  11   1  -2  336.47   28.10
  11   1  -2  386.26   31.40
  11   1  -2  368.36   31.10
 -11   1   2  333.27   29.90
  11   1  -2  333.47   30.50
   9  -1  -2  377.96   26.90
   9  -1  -2  346.27   30.40
   9  -1  -2  388.26   33.40
  -9  -1   2  385.16   29.60
   9  -1  -2  369.26   23.60
  -9  -1   2  364.06   30.40
   9  -1  -2  372.56   30.40
  -9  -1   2  384.26   30.70
   9  -1  -2  335.37   29.40
  -9  -1   2  358.16   25.60
  -9  -1   2  435.36   32.00
  -9  -1   2  391.56   34.10
   9  -1  -2  355.96   29.70
   9   1  -2  385.06   30.70
   9   1  -2  378.86   33.30
   9   1  -2  406.86   31.10
   9   1  -2  423.36   31.70
  -9   1   2  369.36   30.20
   9   1  -2  386.26   28.20
   9   1  -2  393.66   27.70
   9   1  -2  427.06   31.60
  -9   1   2  389.96   30.90
  -9   1   2  385.96   30.60
  -9   1   2  393.96   26.90
  -9   1   2  375.36   27.90
  -9   1   2  418.66   31.20
   9   1  -2  344.17   28.80
  -9   1   2  376.06   30.70
  -9   1   2  399.86   33.00
   7  -1  -2 1765.82  106.69
  -7  -1   2 1706.83  105.69
  -7  -1   2 1855.81  106.89
  -7  -1   2 1815.12  106.69
   7  -1  -2 1805.22  106.49
  -7  -1   2 1869.31  107.09
   7  -1  -2 1773.32  105.19
   7  -1  -2 1804.02  106.59
   7  -1  -2 1872.91  106.69
  -7  -1   2 1714.03  105.89
   7  -1  -2 1777.22  106.69
  -7   1   2 1747.63  106.29
   7   1  -2 1872.21  101.99
  -7   1   2 1774.72  106.49
  -7   1   2 1759.52  108.89
   7   1  -2 1821.92  106.99
  -7   1   2 1785.72  106.29
  -7   1   2 1789.82  106.49
   7   1  -2 1854.11  106.89
  -7   1   2 1831.12  104.99
   7   1  -2 1829.02  106.49
   7   1  -2 1819.12  106.49
   7   1  -2 1718.73  105.69
   5  -1  -2   17.20    5.10
  -5  -1   2   12.00    4.60
  -5  -1   2   10.10    4.80
  -5  -1   2   11.50    4.90
   5  -1  -2    3.50    4.20
   5  -1  -2   12.00    4.90
   5  -1  -2   12.30    5.30
  -5  -1   2    7.80    4.50
  -5  -1   2    8.50    4.70
   5  -1  -2    6.30    4.40
  -5  -1   2   10.00    4.10
   5  -1  -2    3.70    4.20
   5   1  -2   12.40    4.90
   5   1  -2    9.20    4.10
  -5   1   2    8.50    4.70
  -5   1   2    5.50    4.20
  -5   1   2    4.40    2.70
   5   1  -2   19.90    6.00
   5   1  -2    8.50    4.40
  -5   1   2   10.60    4.30
   5   1  -2   11.60    4.20
   5   1  -2    9.50    2.70
  -5   1   2    8.80    4.50
  -5   1   2   12.90    2.80
   5   1  -2    7.20    4.10
  -5   1   2    9.20    4.60
  -5   1   2    9.50    5.00
   5   1  -2    5.90    3.70
  -3  -1   2 4584.84  284.37
   3  -1  -2 5034.60  285.17
  -3  -1   2 5148.29  389.76
   3  -1  -2 4191.48  437.26
  -3   1   2 4790.02  446.36
   3   1  -2 4965.50  279.47
  -3   1   2 5012.90  285.17
  -1  -1   2 1069.79   63.49
   1  -1  -2 1020.20   61.49
   1  -1  -2 1010.70   61.29
   1  -1  -2 1021.70   61.39
  -1  -1   2 1082.39   62.39
  -1  -1   2 1023.60   62.59
  -1  -1   2 1092.99   64.89
  -1   1   2 1034.40   60.79
  -1   1   2 1020.90   61.49
   1   1  -2 1008.20   60.79
  -1   1   2 1085.19   61.59
   1   1  -2 1032.00   63.19
   1   1  -2 1069.49   64.39
  -1   1   2 1063.39   61.69
   1   1  -2 1024.90   62.39
  -1   1   2 1026.30   61.09
  -1  -1  -2  502.35   29.80
   1  -1   2  489.95   28.60
   1  -1   2  516.95   35.50
   1  -1   2  484.85   31.50
  -1  -1  -2  486.35   32.00
   1  -1   2  469.75   28.60
   1  -1   2  502.05   34.30
  -1  -1  -2  502.15   33.30
   1  -1   2  516.45   28.90
  -1  -1  -2  454.05   31.60
   1  -1   2  446.06   33.70
   1  -1   2  484.55   28.70
  -1  -1  -2  496.65   32.00
   1  -1   2  479.15   36.00
  -1  -1  -2  472.75   32.00
  -1  -1  -2  492.85   31.80
   1   1   2  474.65   31.80
  -1   1  -2  463.05   31.30
   1   1   2  521.95   32.10
  -1   1  -2  455.35   28.60
  -1   1  -2  467.25   28.60
  -1   1  -2  467.85   28.70
   1   1   2  475.85   32.10
   1   1   2  470.05   29.60
   1   1   2  447.46   31.60
  -1   1  -2  526.45   33.80
   1   1   2  454.15   31.50
  -1   1  -2  495.75   36.60
   1   1   2  506.55   32.50
   3  -1   2 1148.09   69.09
  -3  -1  -2 1212.18   71.89
   3  -1   2 1151.58   69.09
  -3  -1  -2 1227.38   72.49
  -3  -1  -2 1198.48   71.99
  -3  -1  -2 1145.59   71.29
  -3  -1  -2 1299.37   72.89
   3  -1   2 1111.89   75.39
   3  -1   2 1232.18   76.09
   3  -1   2 1185.98   72.09
  -3  -1  -2 1222.28   72.09
  -3   1  -2 1194.28   75.49
   3   1   2 1188.88   71.49
  -3   1  -2 1109.29   71.59
  -3   1  -2 1118.09   71.79
   3   1   2 1180.78   67.89
   3   1   2 1195.58   72.19
  -3   1  -2 1168.58   68.99
   3   1   2 1233.68   73.19
  -3   1  -2 1160.58   76.59
   3   1   2 1197.18   71.89
   3   1   2 1195.78   71.89
  -3   1  -2 1114.79   68.69
   3   1   2 1232.28   72.49
  -3   1  -2 1158.98   69.09
  -3   1  -2 1158.78   68.99
   3   1   2 1160.28   71.69
  -3   1  -2 1248.28   75.69
  -5  -1  -2  820.22   58.19
   5  -1   2  983.00   60.29
   5  -1   2  911.21   64.49
   5  -1   2  899.31   56.29
  -5  -1  -2  933.61   59.19
   5  -1   2  907.01   56.69
  -5  -1  -2  877.31   53.19
  -5  -1  -2  887.31   58.79
   5  -1   2  923.91   56.69
  -5  -1  -2  910.01   61.39
   5  -1   2  923.11   56.79
  -5  -1  -2  941.91   59.39
  -5  -1  -2  899.11   58.29
  -5  -1  -2  883.91   59.49
   5  -1   2  920.81   56.39
   5   1   2  930.41   58.59
  -5   1  -2  957.80   63.99
  -5   1  -2  961.70   58.19
  -5   1  -2  956.90   63.59
   5   1   2  918.61   59.09
   5   1   2  986.10   60.29
   5   1   2  847.92   58.49
  -5   1  -2  882.21   59.69
  -5   1  -2  913.41   56.39
  -5   1  -2  869.11   56.39
   5   1   2  950.20   59.49
  -5   1  -2  879.71   56.49
   7  -1   2  282.27   23.40
  -7  -1  -2  272.37   26.30
  -7  -1  -2  272.87   25.10
   7  -1   2  290.57   24.20
   7  -1   2  251.07   23.40
  -7  -1  -2  296.17   26.20
  -7  -1  -2  296.17   26.10
   7  -1   2  311.37   38.70
   7  -1   2  270.07   23.50
  -7  -1  -2  259.77   19.20
   7  -1   2  259.87   29.40
  -7  -1  -2  342.27   27.20
   7  -1   2  317.57   37.40
  -7  -1  -2  270.97   25.60
  -7  -1  -2  355.06   31.30
  -7   1  -2  288.67   35.90
  -7   1  -2  282.27   26.70
   7   1   2  274.97   25.40
   7   1   2  285.37   25.30
   7   1   2  296.27   25.80
   7   1   2  279.47   26.40
  -7   1  -2  293.17   24.40
   7   1   2  278.17   25.50
  -7   1  -2  300.87   24.40
   7   1   2  317.47   26.50
  -7   1  -2  246.08   23.20
  -7   1  -2  293.07   24.10
   9  -1   2  770.12   65.49
   9  -1   2  823.92   55.79
   9  -1   2  824.82   55.79
  -9  -1  -2  829.12   48.90
   9  -1   2  747.43   54.69
  -9  -1  -2  775.02   57.19
   9  -1   2  836.12   55.89
  -9  -1  -2  771.52   56.59
   9  -1   2  803.72   58.59
  -9  -1  -2  774.02   56.69
  -9  -1  -2  738.03   60.79
   9  -1   2  853.91   54.79
  -9  -1  -2  726.13   57.79
  -9  -1  -2  802.22   57.39
   9   1   2  841.32   57.19
   9   1   2  906.31   59.09
  -9   1  -2  829.42   58.89
  -9   1  -2  758.32   55.29
   9   1   2  793.22   58.49
  -9   1  -2  883.21   65.59
   9   1   2  823.02   61.49
   9   1   2  924.71   59.19
  -9   1  -2  776.02   52.39
  -9   1  -2  813.02   55.59
   9   1   2  834.72   57.69
  -9   1  -2  764.72   55.19
   9   1   2  837.92   57.29
 -11  -1  -2  228.38   27.90
 -11  -1  -2  237.88   30.50
 -11  -1  -2  205.28   27.00
  11  -1   2  261.07   29.30
 -11  -1  -2  185.28   15.40
  11  -1   2  185.08   24.70
  11  -1   2  215.98   28.50
  11  -1   2  173.18   23.30
 -11  -1  -2  173.98   25.40
  11  -1   2  178.38   23.10
 -11  -1  -2  204.78   27.20
 -11  -1  -2  179.58   26.10
  11  -1   2  192.88   34.30
 -11  -1  -2  199.58   33.40
  11  -1   2  237.38   31.20
  11   1   2  185.28   26.30
  11   1   2  207.68   26.60
  11   1   2  168.78   23.70
 -11   1  -2  251.87   32.80
 -11   1  -2  252.27   28.90
 -11   1  -2  214.48   26.80
  11   1   2  204.48   27.70
 -11   1  -2  197.28   18.50
 -11   1  -2  200.68   25.80
 -11   1  -2  208.48   26.10
  11   1   2  189.88   28.00
  11   1   2  241.78   33.70
  11   1   2  194.18   27.50
  13  -1   2    0.00    6.20
 -13  -1  -2   -0.80    2.20
  13  -1   2   -5.80    8.10
  13  -1   2   11.80    7.10
 -13  -1  -2   -4.90    4.10
 -13  -1  -2   -1.20    5.80
 -13  -1  -2   17.00   12.20
 -13  -1  -2    4.60    3.90
  13  -1   2   -1.60    3.30
  13  -1   2    4.90    6.30
 -13  -1  -2    7.10    6.40
 -13  -1  -2    5.30    7.20
  13  -1   2    0.40    5.10
 -13  -1  -2    4.60    6.70
  13  -1   2    3.10    5.60
 -13  -1  -2    0.70    5.60
  13   1   2    4.20    5.90
  13   1   2   14.40    7.90
 -13   1  -2    8.10    4.80
 -13   1  -2   -3.70    4.30
  13   1   2    3.20    7.00
  13   1   2    9.60    7.60
  13   1   2   15.90    8.80
 -13   1  -2    6.00    9.80
  13   1   2    9.10    7.40
 -15  -1  -2  276.47   20.80
 -15  -1  -2  301.37   21.30
 -15  -1  -2  290.87   38.50
  15  -1   2  298.67   36.50
 -15  -1  -2  357.16   43.20
  15  -1   2  283.77   36.90
 -15  -1  -2  239.28   34.90
  15  -1   2  240.68   37.40
 -15  -1  -2  316.07   27.80
 -15  -1  -2  329.77   39.30
 -15  -1  -2  283.57   37.70
  15  -1   2  338.07   39.70
 -15  -1  -2  343.67   51.39
  15  -1   2  317.87   30.20
  15   1   2  294.77   39.10
  15   1   2  326.87   41.20
  15   1   2  345.27   40.70
  15   1   2  266.27   44.60
 -15   1  -2  297.57   36.70
  15   1   2  249.97   36.20
 -15   1  -2  286.37   36.60
 -15   1  -2  167.88   35.30
 -15   1  -2  282.17   41.20
  15   1   2  262.77   35.40
 -15   1  -2  296.27   37.10
  15   1   2  341.57   38.80
 -15   1  -2  261.87   20.80
  17  -1   2  359.46   43.50
 -17  -1  -2  244.28   23.00
  17  -1   2  249.08   41.40
  17  -1   2  254.67   35.90
 -17  -1  -2  218.28   42.00
  17  -1   2  301.57   38.90
 -17  -1  -2  260.47   19.50
  17  -1   2  288.87   35.10
  17  -1   2  338.07   42.00
 -17  -1  -2  340.47   44.60
 -17  -1  -2  247.48   37.40
 -17  -1  -2  269.27   19.50
  17  -1   2  270.17   38.60
 -17  -1  -2  309.17   41.20
 -17  -1  -2  266.47   38.00
 -17  -1  -2  319.87   45.60
 -17  -1  -2  300.17   39.90
 -17   1  -2  280.17   50.29
  17   1   2  375.36   46.50
  17   1   2  313.07   42.10
  17   1   2  331.27   44.00
  17   1   2  202.28   33.40
 -17   1  -2  270.17   37.00
 -17   1  -2  301.97   39.80
  17   1   2  199.88   34.00
 -17   1  -2  298.07   39.50
 -17   1  -2  281.87   39.00
  17   1   2  290.17   38.40
 -19  -1  -2   81.19   21.40
 -19  -1  -2  104.59   31.60
  19  -1   2   92.49   19.70
  19  -1   2   99.19   21.90
 -19  -1  -2  107.69   24.90
  19  -1   2  114.19   25.10
  19  -1   2   92.19   24.10
 -19  -1  -2   86.99   23.00
  19  -1   2  168.28   30.20
  19  -1   2  106.19   27.30
  19   1   2   89.19   23.70
  19   1   2   98.29   25.30
  19   1   2  125.49   27.30
 -19   1  -2   63.39   25.80
  19   1   2   85.59   21.50
 -19   1  -2  120.09   25.20
  19   1   2   98.99   21.90
 -19   1  -2  114.39   23.60
  19   1   2   74.19   20.30
  21  -1   2  159.98   28.20
  21  -1   2  110.79   27.40
  21  -1   2  143.49   30.90
  21  -1   2  136.49   29.40
 -21  -1  -2  148.99   36.10
 -21  -1  -2  138.89   29.20
 -21  -1  -2  121.19   28.60
  21  -1   2  127.99   26.80
  21   1   2  181.38   35.00
  21   1   2  129.49   31.20
 -21   1  -2  145.99   30.50
  21   1   2  129.09   29.20
 -21   1  -2  111.69   33.00
  21   1   2  160.08   32.80
 -21   1  -2  134.69   38.90
  21   1   2  160.98   46.20
  24  -2  -2  120.39   28.10
 -24  -2   2  116.49   26.50
 -24  -2   2   97.89   25.40
  24  -2  -2  187.68   36.10
  24  -2  -2   71.09   20.90
  24  -2  -2  171.58   32.30
  24  -2  -2  123.29   29.20
  24  -2  -2  107.59   19.50
 -24  -2   2  133.29   30.10
 -24  -2   2  150.98   24.00
 -24  -2   2  138.99   22.30
 -24   2   2  100.19   17.70
  24   2  -2   94.79   26.20
 -24   2   2  127.59   22.20
  24   2  -2  172.38   30.80
 -24   2   2   60.89   20.90
  24   2  -2  137.39   31.50
  24   2  -2  118.69   28.00
  24   2  -2  143.49   30.90
 -24   2   2  154.58   32.30
 -24   2   2   68.69   30.00
 -22  -2   2  179.48   30.60
 -22  -2   2  155.38   32.00
  22  -2  -2  171.98   31.30
  22  -2  -2  184.88   31.60
  22  -2  -2  176.78   25.50
 -22  -2   2  202.18   35.80
 -22  -2   2  170.58   24.60
  22  -2  -2  179.68   32.00
 -22  -2   2  229.48   29.10
  22  -2  -2  188.28   34.90
  22  -2  -2  175.98   33.00
 -22  -2   2  131.89   29.30
  22   2  -2  206.48   35.60
 -22   2   2  178.08   31.50
 -22   2   2  173.68   23.30
  22   2  -2  154.88   31.90
  22   2  -2  210.28   37.10
 -22   2   2  199.98   33.80
 -22   2   2  175.88   24.50
  22   2  -2  181.28   34.30
  22   2  -2  162.78   30.30
  22   2  -2  168.88   31.70
 -22   2   2  151.08   34.50
  22   2  -2  147.19   29.10
  20  -2  -2  200.58   33.00
 -20  -2   2  219.68   36.10
 -20  -2   2  207.58   35.70
  20  -2  -2  299.37   49.50
  20  -2  -2  212.88   34.50
  20  -2  -2  235.18   37.00
  20  -2  -2  286.27   38.00
  20  -2  -2  216.98   33.90
 -20  -2   2  252.57   39.00
 -20  -2   2  233.78   34.40
  20  -2  -2  218.38   35.30
 -20  -2   2  226.08   29.20
 -20  -2   2  223.68   37.20
  20  -2  -2  210.98   26.80
  20   2  -2  161.48   29.50
 -20   2   2  194.78   32.70
 -20   2   2  215.58   26.40
  20   2  -2  182.98   31.00
  20   2  -2  193.28   33.60
  20   2  -2  253.97   39.80
 -20   2   2  196.78   32.90
  20   2  -2  199.98   31.90
 -20   2   2  262.57   39.50
  20   2  -2  221.18   34.80
  20   2  -2  224.08   36.20
 -20   2   2  214.58   26.90
  20   2  -2  231.68   35.10
 -20   2   2  255.87   36.60
  18  -2  -2  299.47   40.30
 -18  -2   2  322.27   22.10
  18  -2  -2  307.67   52.89
  18  -2  -2  272.47   37.60
 -18  -2   2  263.37   38.30
  18  -2  -2  293.97   38.60
 -18  -2   2  290.97   39.60
  18  -2  -2  240.38   34.60
  18  -2  -2  280.97   38.10
 -18  -2   2  300.87   40.50
 -18  -2   2  329.07   39.30
  18  -2  -2  318.67   27.40
 -18  -2   2  281.37   39.90
  18  -2  -2  299.07   46.90
  18   2  -2  339.17   42.40
  18   2  -2  323.57   41.10
  18   2  -2  260.37   37.20
  18   2  -2  288.47   37.90
 -18   2   2  265.47   36.60
  18   2  -2  398.66   48.40
 -18   2   2  305.37   39.90
  18   2  -2  308.97   36.90
  18   2  -2  294.67   37.60
 -18   2   2  218.28   33.60
 -18   2   2  245.68   35.20
 -18   2   2  290.27   26.70
 -18   2   2  334.97   27.80
  18   2  -2  309.77   38.50
 -16  -2   2  309.87   37.30
  16  -2  -2  297.37   38.60
  16  -2  -2  261.07   23.60
 -16  -2   2  268.17   21.40
 -16  -2   2  260.97   35.90
  16  -2  -2  364.96   38.80
 -16  -2   2  266.77   35.00
  16  -2  -2  234.98   31.80
  16  -2  -2  342.17   37.90
 -16  -2   2  245.78   34.60
  16  -2  -2  302.67   42.10
  16  -2  -2  236.78   31.80
  16  -2  -2  319.87   37.20
  16   2  -2  200.78   31.20
 -16   2   2  265.07   23.70
 -16   2   2  213.08   33.70
  16   2  -2  295.17   34.00
 -16   2   2  277.37   24.70
  16   2  -2  236.88   33.40
 -16   2   2  274.87   34.70
  16   2  -2  302.17   36.00
  16   2  -2  350.66   40.70
  16   2  -2  234.68   32.20
 -16   2   2  314.87   36.90
 -16   2   2  293.67   35.80
 -16   2   2  284.67   35.20
  16   2  -2  255.07   35.80
  16   2  -2  250.07   32.50
  14  -2  -2  108.39   20.20
  14  -2  -2  151.78   24.40
 -14  -2   2  132.59   21.20
 -14  -2   2  168.58   26.20
 -14  -2   2  150.58   24.40
 -14  -2   2  132.99   15.60
  14  -2  -2  152.48   23.80
 -14  -2   2  147.19   23.80
  14  -2  -2  159.78   24.40
  14  -2  -2  119.99   25.60
 -14  -2   2  175.68   26.50
  14  -2  -2  134.79   16.70
  14  -2  -2  110.09   20.30
  14  -2  -2  121.29   19.40
  14   2  -2  167.58   24.90
  14   2  -2  194.08   27.70
 -14   2   2  140.79   22.90
 -14   2   2  168.58   19.70
  14   2  -2  125.89   22.40
 -14   2   2  132.79   21.70
 -14   2   2  140.39   16.50
 -14   2   2  142.49   26.20
  14   2  -2  102.69   19.00
  14   2  -2  125.09   20.60
  14   2  -2  103.29   17.50
 -14   2   2  178.38   25.70
 -14   2   2  157.38   23.10
  14   2  -2  126.89   22.60
  12  -2  -2  283.67   27.30
 -12  -2   2  322.67   35.40
 -12  -2   2  294.47   23.10
  12  -2  -2  249.78   30.60
 -12  -2   2  273.77   32.90
  12  -2  -2  291.37   28.30
  12  -2  -2  300.47   22.70
  12  -2  -2  277.57   31.00
 -12  -2   2  335.07   29.50
 -12  -2   2  302.67   25.90
  12  -2  -2  295.07   28.40
 -12  -2   2  312.87   29.40
  12  -2  -2  291.97   39.10
 -12  -2   2  401.26   31.50
  12   2  -2  273.47   27.40
  12   2  -2  274.27   27.70
 -12   2   2  254.97   34.00
  12   2  -2  269.87   31.60
 -12   2   2  334.57   38.50
  12   2  -2  324.47   26.90
  12   2  -2  282.17   25.30
  12   2  -2  316.47   34.70
 -12   2   2  315.07   28.20
 -12   2   2  290.17   24.80
 -12   2   2  333.57   29.20
  12   2  -2  361.86   41.60
 -12   2   2  271.57   31.40
  12   2  -2  319.07   29.80
 -12   2   2  286.17   22.20
 -10  -2   2  894.01   60.99
 -10  -2   2  867.01   60.09
  10  -2  -2  871.31   57.79
 -10  -2   2  864.01   57.19
  10  -2  -2  898.61   61.19
  10  -2  -2  938.41   60.79
  10  -2  -2  896.01   53.99
 -10  -2   2  913.51   61.19
 -10  -2   2  908.01   60.99
  10  -2  -2  974.90   68.79
  10  -2  -2  894.51   60.19
 -10  -2   2  943.41   56.29
  10  -2  -2  921.31   60.59
  10  -2  -2  878.21   59.99
 -10  -2   2  861.81   60.89
  10   2  -2  861.71   60.09
 -10   2   2  893.61   60.39
  10   2  -2  849.22   60.69
 -10   2   2  763.72   63.99
  10   2  -2  945.71   61.69
 -10   2   2  835.82   56.99
  10   2  -2  869.51   60.99
 -10   2   2  897.31   60.39
  10   2  -2  948.81   60.89
 -10   2   2  875.81   53.79
  10   2  -2  871.31   60.69
  10   2  -2  917.51   55.39
  10   2  -2  927.21   57.49
 -10   2   2  843.72   59.99
 -10   2   2  938.81   60.69
  -8  -2   2  178.38   20.20
  -8  -2   2  109.89   16.10
  -8  -2   2  191.48   21.00
   8  -2  -2  164.68   20.70
   8  -2  -2  177.48   18.20
  -8  -2   2  206.98   21.10
   8  -2  -2  174.18   19.50
  -8  -2   2  150.58   19.50
  -8  -2   2  154.38   13.70
   8  -2  -2  139.99   18.10
  -8  -2   2  148.89   14.40
   8  -2  -2  104.39   15.90
  -8  -2   2  141.09   17.90
   8  -2  -2  140.29   11.80
   8  -2  -2  170.38   20.30
  -8   2   2  122.39   20.40
   8   2  -2  192.58   20.40
   8   2  -2  218.28   22.80
  -8   2   2  131.29   17.00
   8   2  -2  152.18   13.50
  -8   2   2  149.59   16.90
  -8   2   2  157.48   17.70
  -8   2   2  134.29   17.10
   8   2  -2  143.79   17.90
   8   2  -2  126.69   17.50
   8   2  -2  170.38   19.10
   8   2  -2  174.28   19.80
  -8   2   2  138.29   11.70
  -8   2   2  150.18   21.80
  -8   2   2  148.69   10.70
  -8   2   2  164.38   19.30
   6  -2  -2  336.97   25.80
   6  -2  -2  334.07   25.70
  -6  -2   2  305.67   25.60
  -6  -2   2  361.86   26.20
   6  -2  -2  344.27   25.80
  -6  -2   2  359.36   25.10
  -6  -2   2  319.67   24.50
   6  -2  -2  320.37   24.90
   6  -2  -2  358.26   26.20
  -6  -2   2  337.67   21.80
  -6  -2   2  318.27   25.30
  -6  -2   2  343.07   24.90
   6  -2  -2  297.17   24.50
  -6  -2   2  340.87   25.40
   6   2  -2  332.77   25.10
   6   2  -2  352.96   25.60
   6   2  -2  334.97   21.80
   6   2  -2  342.17   24.70
  -6   2   2  337.37   31.00
  -6   2   2  345.67   25.20
   6   2  -2  350.06   26.60
  -6   2   2  361.46   26.00
  -6   2   2  343.07   25.60
   6   2  -2  344.07   25.60
  -6   2   2  319.47   21.20
  -6   2   2  345.77   26.20
  -6   2   2  342.27   25.70
  -6   2   2  331.67   25.10
   6   2  -2  310.07   24.80
  -4  -2   2   57.79    9.90
  -4  -2   2   18.80    5.90
  -4  -2   2   15.70    4.70
  -4  -2   2   31.40    3.20
  -4  -2   2   30.50    5.90
   4  -2  -2   49.50    9.00
   4  -2  -2   29.00    6.50
   4  -2  -2   21.50    5.90
   4  -2  -2   17.10    5.50
  -4  -2   2   16.50    4.40
   4  -2  -2   36.80    7.10
   4  -2  -2   42.60    8.40
  -4  -2   2   28.10    5.70
   4   2  -2   18.60    5.40
  -4   2   2   19.00    6.20
  -4   2   2   23.40    6.20
   4   2  -2   32.20    6.10
   4   2  -2   20.10    5.20
  -4   2   2   32.90    7.10
   4   2  -2   26.70    5.40
  -4   2   2   16.30    5.30
   4   2  -2   30.40    6.00
  -4   2   2   25.10    6.00
   4   2  -2   34.80    7.80
   4   2  -2   25.80    2.90
  -4   2   2   31.60    6.50
   4   2  -2   26.50    5.90
  -2  -2   2  101.19    7.80
   2  -2  -2   87.99   11.40
  -2  -2   2   87.39   12.80
   2  -2  -2   79.99   10.40
  -2  -2   2  100.49    8.70
  -2  -2   2   92.99    7.60
  -2  -2   2   93.09   13.30
   2  -2  -2   87.79   11.40
  -2  -2   2  100.29    7.90
  -2  -2   2   61.49   10.10
  -2  -2   2  123.59   13.90
  -2  -2   2  149.29   14.60
   2  -2  -2  104.89   12.20
  -2  -2   2  101.29    7.60
   2  -2  -2   87.79    9.50
   2  -2  -2   89.29   11.70
   2  -2  -2   87.69   11.40
  -2   2   2   73.39   10.40
   2   2  -2   89.09    7.60
  -2   2   2   86.19   11.00
   2   2  -2   71.89   11.30
  -2   2   2   90.29   11.20
   2   2  -2   74.99   11.60
   2   2  -2   81.19   10.40
   2   2  -2   85.89    8.30
   2   2  -2   69.19   10.30
   2   2  -2   83.79    7.50
  -2   2   2   76.69    9.70
  -2   2   2  107.59   11.90
   2   2  -2  101.09    7.80
  -2   2   2   95.09    9.20
  -2   2   2   71.29   10.30
  -2   2   2   97.99   12.40
   0  -2   2 2738.83  157.48
   0  -2   2 2753.22  157.78
   0   2  -2 2599.24  155.18
  -2  -2  -2  506.65   34.90
   2  -2   2  589.14   41.70
  -2  -2  -2  485.85   34.80
   2  -2   2  523.35   37.90
   2  -2   2  498.55   29.50
  -2  -2  -2  553.34   35.80
   2  -2   2  508.15   34.20
   2  -2   2  494.55   35.70
   2  -2   2  514.55   31.40
   2  -2   2  523.35   38.90
  -2  -2  -2  485.15   34.80
   2  -2   2  509.65   29.80
  -2  -2  -2  517.65   32.80
  -2  -2  -2  550.14   36.00
  -2  -2  -2  467.95   34.60
   2  -2   2  501.45   29.60
   2  -2   2  482.65   29.60
   2   2   2  461.45   34.40
  -2   2  -2  475.75   29.60
  -2   2  -2  493.35   37.20
  -2   2  -2  489.25   29.60
  -2   2  -2  499.65   29.70
   2   2   2  498.35   35.00
  -2   2  -2  487.25   34.60
   2   2   2  518.65   33.00
   2   2   2  493.75   35.00
  -2   2  -2  511.95   29.80
   2   2   2  524.65   35.70
   2   2   2  504.45   33.00
  -2   2  -2  529.95   39.50
  -2   2  -2  455.35   37.40
   2   2   2  487.25   34.70
   2   2   2  533.85   35.20
   4  -2   2  634.74   45.80
  -4  -2  -2  681.53   46.60
  -4  -2  -2  710.63   44.40
   4  -2   2  632.74   50.39
  -4  -2  -2  684.83   45.20
  -4  -2  -2  654.33   44.60
  -4  -2  -2  658.43   41.10
   4  -2   2  678.23   40.50
   4  -2   2  663.23   40.00
   4  -2   2  654.23   44.90
   4  -2   2  559.04   47.10
   4  -2   2  646.14   38.70
  -4  -2  -2  685.03   45.40
  -4  -2  -2  633.24   44.90
   4  -2   2  645.44   40.30
  -4  -2  -2  574.34   43.40
  -4   2  -2  681.53   49.00
   4   2   2  662.73   45.30
   4   2   2  670.03   44.80
   4   2   2  627.84   41.10
  -4   2  -2  618.94   40.80
   4   2   2  661.83   44.90
   4   2   2  575.64   44.00
  -4   2  -2  660.13   43.20
  -4   2  -2  680.93   40.20
  -4   2  -2  632.54   38.60
  -4   2  -2  610.34   47.70
  -4   2  -2  658.43   49.40
  -6  -2  -2 1788.92  110.69
   6  -2   2 1757.62  105.59
   6  -2   2 1880.11  110.49
   6  -2   2 1839.82  106.39
   6  -2   2 1813.12  108.99
  -6  -2  -2 1684.23  109.89
  -6  -2  -2 1789.42  109.89
   6  -2   2 1813.02  106.19
  -6  -2  -2 1804.52  104.99
  -6  -2  -2 1855.41  110.99
  -6  -2  -2 1768.42  110.99
   6  -2   2 1798.82  101.59
   6  -2   2 1932.41  105.89
   6  -2   2 1891.61  111.19
   6  -2   2 1885.21  119.29
  -6  -2  -2 1857.61  110.49
   6   2   2 1817.92  110.59
  -6   2  -2 1891.71  116.49
   6   2   2 1833.62  111.19
  -6   2  -2 1859.41  116.19
  -6   2  -2 1758.92  105.79
  -6   2  -2 1679.73  103.59
   6   2   2 1753.02  109.79
   6   2   2 1877.31  110.69
  -6   2  -2 1726.93  105.69
  -6   2  -2 1795.72  115.09
  -6   2  -2 1776.12  106.99
   6   2   2 1789.62  110.59
   6   2   2 1768.52  114.59
  -6   2  -2 1826.22  106.09
   8  -2   2   70.09   15.20
  -8  -2  -2   58.89    9.80
  -8  -2  -2  108.99   17.90
   8  -2   2   85.69   13.70
  -8  -2  -2   78.49   14.60
  -8  -2  -2   67.39   14.20
   8  -2   2   72.49   12.90
   8  -2   2  107.09   24.20
  -8  -2  -2   89.59   18.00
  -8  -2  -2  107.29   17.80
   8  -2   2   90.89   12.80
   8  -2   2   94.99   13.50
  -8  -2  -2   85.69   23.40
  -8  -2  -2  121.59   19.60
   8  -2   2   90.99   13.70
  -8   2  -2   65.39   17.20
  -8   2  -2   59.09   15.10
   8   2   2   67.09   13.90
  -8   2  -2   96.19   14.30
  -8   2  -2   72.99   12.80
   8   2   2   87.59   15.60
   8   2   2   83.89   15.90
   8   2   2   62.49   13.80
  -8   2  -2   63.59   11.10
  -8   2  -2  113.79   23.50
  -8   2  -2   95.29   14.20
   8   2   2   87.39   16.30
   8   2   2   67.49   13.80
  10  -2   2   61.19   12.90
 -10  -2  -2   91.69   17.90
 -10  -2  -2   82.39   17.00
 -10  -2  -2   61.89   14.90
 -10  -2  -2   72.19   10.60
 -10  -2  -2   87.29   19.20
 -10  -2  -2   64.59   15.10
 -10  -2  -2   65.89   14.90
  10  -2   2   65.69   11.80
 -10  -2  -2   79.59   17.30
  10  -2   2   71.19   13.60
  10  -2   2   51.09   13.80
  10  -2   2   74.69   14.40
  10  -2   2   92.59   14.70
  10  -2   2  102.49   25.80
 -10   2  -2   71.89   18.10
 -10   2  -2   75.79   14.80
 -10   2  -2   49.30   11.90
  10   2   2   68.99   16.70
 -10   2  -2   66.89    6.10
  10   2   2   59.79   13.80
 -10   2  -2   70.99   13.50
  10   2   2   64.99   14.30
  10   2   2   85.29   17.20
  10   2   2   43.40   12.90
 -10   2  -2   53.89   17.10
  10   2   2  106.19   19.00
 -10   2  -2   57.69   21.80
 -10   2  -2   78.59   12.10
 -12  -2  -2 1134.99   78.39
 -12  -2  -2 1089.49   82.79
 -12  -2  -2 1221.68   79.49
  12  -2   2 1000.00   72.89
  12  -2   2 1183.78   74.99
 -12  -2  -2 1087.79   77.29
  12  -2   2 1060.99   72.99
 -12  -2  -2 1101.49   78.09
  12  -2   2 1072.39   88.49
 -12  -2  -2 1038.60   66.79
  12  -2   2 1161.68   71.09
  12  -2   2 1108.49   79.39
  12  -2   2  965.80   75.49
 -12  -2  -2 1078.19   77.89
 -12   2  -2 1129.79   67.49
 -12   2  -2 1098.29   74.19
 -12   2  -2 1087.49   83.99
  12   2   2 1058.49   76.59
  12   2   2 1065.89   81.49
  12   2   2 1173.38   78.39
 -12   2  -2 1044.70   73.99
  12   2   2 1062.19   77.49
 -12   2  -2 1149.29   75.09
  12   2   2 1020.90   76.89
  12   2   2  993.70   75.99
  12   2   2 1144.39   78.99
 -12   2  -2 1081.69   86.29
 -14  -2  -2  119.49   27.70
 -14  -2  -2  109.59   21.60
  14  -2   2  131.39   22.30
 -14  -2  -2   96.99   21.20
 -14  -2  -2  114.69   23.70
  14  -2   2   86.49   18.00
  14  -2   2  128.59   21.60
 -14  -2  -2  147.29   27.10
 -14  -2  -2   82.19   23.80
  14  -2   2  128.79   22.60
  14  -2   2  133.79   20.40
 -14  -2  -2  139.79   24.90
 -14  -2  -2  112.59   14.80
  14  -2   2  122.19   24.80
 -14   2  -2  124.69   30.70
  14   2   2  112.89   22.90
 -14   2  -2  144.49   31.50
 -14   2  -2  181.78   26.30
  14   2   2  142.99   25.70
  14   2   2  131.79   24.10
 -14   2  -2  135.99   23.50
  14   2   2  121.29   25.90
  14   2   2  124.39   23.00
  14   2   2  141.29   26.30
  14   2   2  146.79   25.50
 -14   2  -2  178.58   26.70
 -14   2  -2  156.38   24.80
  16  -2   2   11.70   11.60
  16  -2   2   47.20   14.00
 -16  -2  -2   18.70   10.50
 -16  -2  -2   16.20   10.70
 -16  -2  -2   48.50    8.90
  16  -2   2   44.30   14.10
 -16  -2  -2   33.50   13.80
 -16  -2  -2   41.60   14.40
 -16  -2  -2   51.39   10.10
 -16  -2  -2   46.60   19.80
  16  -2   2   29.80    9.90
  16  -2   2   26.70   11.20
 -16  -2  -2   31.40   12.70
 -16  -2  -2   20.40   11.40
  16   2   2   24.50   13.00
  16   2   2   22.50   11.70
  16   2   2   40.30   14.90
 -16   2  -2   33.50   18.70
  16   2   2   38.90   15.30
  16   2   2   11.60   10.10
 -16   2  -2   23.90   11.20
 -16   2  -2   17.60   16.10
 -16   2  -2   13.40    9.40
  16   2   2   32.60   12.90
 -16   2  -2   39.60   14.90
 -16   2  -2   19.30   10.00
  18  -2   2  225.48   34.00
 -18  -2  -2  270.37   21.00
 -18  -2  -2  231.28   36.90
 -18  -2  -2  261.97   26.20
  18  -2   2  267.07   32.60
  18  -2   2  248.78   39.20
 -18  -2  -2  234.68   38.20
 -18  -2  -2  192.78   33.40
 -18  -2  -2  272.57   46.40
  18  -2   2  254.07   37.70
  18  -2   2  217.78   33.50
 -18  -2  -2  267.07   21.50
  18   2   2  320.57   45.50
 -18   2  -2  281.37   50.29
  18   2   2  301.47   43.00
  18   2   2  183.18   33.80
 -18   2  -2  263.17   37.10
  18   2   2  278.37   41.30
  18   2   2  244.38   38.00
  18   2   2  301.37   41.70
 -18   2  -2  246.48   44.30
 -18   2  -2  231.58   34.60
 -20  -2  -2   65.89    9.70
  20  -2   2   54.59   18.50
 -20  -2  -2  108.79   27.50
  20  -2   2   49.70   18.70
  20  -2   2   49.70   16.30
  20  -2   2   98.89   23.20
 -20  -2  -2   57.09   21.30
 -20  -2  -2   57.79   19.30
 -20  -2  -2   42.80    9.10
 -20  -2  -2   68.59   25.80
 -20  -2  -2   59.69    9.10
  20  -2   2   85.69   20.90
  20  -2   2  100.79   19.60
  20   2   2   69.39   20.30
  20   2   2   58.69   20.60
 -20   2  -2   85.79   22.10
 -20   2  -2   62.49   26.20
  20   2   2   89.69   23.10
 -20   2  -2   54.69   18.10
  20   2   2   72.69   21.70
  20   2   2  106.59   26.70
 -20   2  -2   93.49   31.20
 -23  -3   2   58.99   16.70
 -23  -3   2   78.29   23.20
  23  -3  -2   93.09   24.10
 -23  -3   2   76.89   16.90
  23  -3  -2   47.90   18.50
 -23  -3   2   53.99   20.40
  23  -3  -2   51.59   12.20
  23  -3  -2   89.69   23.00
  23  -3  -2   87.49   24.70
 -23  -3   2   67.19   22.60
  23  -3  -2   49.99   17.90
  23   3  -2   56.99   19.90
  23   3  -2   99.39   24.60
 -23   3   2   56.29   13.90
 -23   3   2   97.19   29.80
 -23   3   2   72.09   19.80
 -23   3   2   96.49   25.30
  23   3  -2   76.09   22.60
  23   3  -2   58.79   19.20
 -23   3   2   42.90   19.30
  23   3  -2   75.69   23.90
  21  -3  -2  193.78   32.00
  21  -3  -2  250.07   37.90
 -21  -3   2  232.38   18.00
 -21  -3   2  187.28   35.30
  21  -3  -2  200.78   34.70
 -21  -3   2  301.37   48.00
 -21  -3   2  208.08   28.70
 -21  -3   2  205.38   33.60
  21  -3  -2  208.48   23.90
  21  -3  -2  222.28   35.20
  21  -3  -2  242.58   35.10
 -21  -3   2  161.98   31.90
  21   3  -2  206.88   35.30
  21   3  -2  272.37   43.20
 -21   3   2  212.68   31.60
  21   3  -2  145.29   27.50
  21   3  -2  192.68   32.40
  21   3  -2  204.08   37.30
 -21   3   2  216.68   39.00
 -21   3   2  153.98   28.50
  21   3  -2  188.08   31.50
 -21   3   2  212.08   34.60
 -21   3   2  197.48   25.40
  21   3  -2  141.89   30.10
  19  -3  -2  147.49   28.30
 -19  -3   2  161.98   30.30
 -19  -3   2  212.58   19.30
 -19  -3   2  281.17   40.00
  19  -3  -2  198.78   19.20
  19  -3  -2  218.98   32.90
  19  -3  -2  127.69   25.90
 -19  -3   2  179.88   31.60
 -19  -3   2  211.28   28.10
  19  -3  -2  250.37   35.40
  19  -3  -2  198.48   32.60
  19  -3  -2  137.09   26.50
 -19  -3   2  220.58   33.40
  19   3  -2  163.88   29.50
  19   3  -2  200.08   34.60
  19   3  -2  217.28   29.90
 -19   3   2  225.98   34.60
 -19   3   2  203.78   28.80
  19   3  -2  186.28   29.60
 -19   3   2  154.18   29.00
  19   3  -2  221.08   34.10
 -19   3   2  108.09   23.40
 -19   3   2  186.28   34.80
  19   3  -2  139.19   27.80
 -19   3   2  174.58   30.60
 -19   3   2  202.28   19.10
 -19   3   2  193.38   24.50
  19   3  -2  258.47   37.10
  17  -3  -2  229.98   33.10
 -17  -3   2  338.57   39.60
  17  -3  -2  221.58   33.20
  17  -3  -2  246.18   32.80
 -17  -3   2  276.57   38.20
 -17  -3   2  301.17   39.00
 -17  -3   2  232.38   30.60
  17  -3  -2  256.47   46.10
  17  -3  -2  292.67   34.90
  17  -3  -2  277.17   37.80
 -17  -3   2  294.67   38.40
  17  -3  -2  294.67   37.50
 -17  -3   2  220.98   35.60
  17  -3  -2  241.68   21.40
 -17  -3   2  251.87   22.80
 -17   3   2  253.27   34.90
  17   3  -2  251.07   36.00
 -17   3   2  237.48   29.20
  17   3  -2  197.98   31.90
  17   3  -2  288.07   37.30
  17   3  -2  234.08   35.60
 -17   3   2  233.48   21.00
  17   3  -2  255.17   35.30
 -17   3   2  256.97   40.40
  17   3  -2  319.97   34.90
  17   3  -2  244.58   34.10
  17   3  -2  277.77   33.70
 -17   3   2  252.47   33.70
 -17   3   2  303.07   36.90
 -17   3   2  238.28   27.70
 -17   3   2  276.97   36.30
  15  -3  -2  654.23   42.70
  15  -3  -2  638.34   62.69
  15  -3  -2  663.93   53.89
  15  -3  -2  613.24   50.69
  15  -3  -2  646.94   53.29
 -15  -3   2  675.03   53.59
 -15  -3   2  683.83   54.79
  15  -3  -2  659.33   51.49
  15  -3  -2  650.03   51.59
 -15  -3   2  655.93   45.40
 -15  -3   2  680.13   49.90
 -15  -3   2  635.14   52.39
 -15  -3   2  663.53   54.19
  15  -3  -2  717.33   52.79
 -15  -3   2  831.42   92.79
 -15   3   2  654.13   47.50
  15   3  -2  594.04   47.30
 -15   3   2  650.93   47.10
 -15   3   2  668.73   52.09
 -15   3   2  612.04   51.19
  15   3  -2  661.03   54.49
  15   3  -2  613.04   52.39
  15   3  -2  649.34   52.69
  15   3  -2  666.53   49.50
 -15   3   2  611.34   51.29
 -15   3   2  693.43   42.80
  15   3  -2  659.83   52.59
 -15   3   2  651.83   51.69
  15   3  -2  638.34   52.69
  15   3  -2  657.93   54.09
  13  -3  -2  665.73   46.20
  13  -3  -2  644.84   38.80
 -13  -3   2  704.63   45.60
 -13  -3   2  673.83   50.59
 -13  -3   2  705.43   52.09
  13  -3  -2  544.95   47.00
  13  -3  -2  631.04   39.70
 -13  -3   2  661.03   49.99
  13  -3  -2  684.03   50.99
  13  -3  -2  645.14   59.09
  13  -3  -2  550.24   46.90
 -13  -3   2  624.74   50.29
 -13  -3   2  633.84   46.20
 -13  -3   2  616.84   49.50
  13   3  -2  583.24   49.00
  13   3  -2  608.84   48.20
 -13   3   2  632.04   56.09
 -13   3   2  640.74   42.60
 -13   3   2  642.34   48.70
  13   3  -2  572.64   48.70
 -13   3   2  624.24   39.40
 -13   3   2  613.64   44.90
 -13   3   2  614.44   48.70
 -13   3   2  638.64   49.00
  13   3  -2  675.63   46.50
  13   3  -2  602.74   49.40
  13   3  -2  633.84   49.30
  13   3  -2  609.64   49.20
  13   3  -2  649.83   44.30
 -13   3   2  573.24   47.80
 -11  -3   2   10.90    8.10
  11  -3  -2   15.30    7.80
  11  -3  -2   18.90    9.30
 -11  -3   2   17.40    8.00
  11  -3  -2    8.10    6.20
 -11  -3   2   15.70    8.50
 -11  -3   2    5.30    4.60
  11  -3  -2   17.70    8.30
 -11  -3   2    6.60    6.30
  11  -3  -2    7.40    6.80
  11  -3  -2    7.30    5.90
 -11  -3   2   11.90    5.70
 -11  -3   2   14.30    8.20
 -11   3   2    9.10    3.00
 -11   3   2    8.60    6.20
  11   3  -2   23.60    8.50
 -11   3   2    5.90    4.60
 -11   3   2   15.60    6.20
  11   3  -2   18.50    8.20
  11   3  -2   14.80    7.70
 -11   3   2    3.80    5.70
  11   3  -2   12.70    7.40
 -11   3   2    5.90   11.10
  11   3  -2    3.70    6.30
  11   3  -2   17.90    7.80
  11   3  -2    7.00    6.30
   9  -3  -2  544.15   42.80
  -9  -3   2  577.64   43.40
   9  -3  -2  594.74   43.00
   9  -3  -2  648.14   44.00
  -9  -3   2  535.35   42.00
   9  -3  -2  606.34   43.20
  -9  -3   2  600.04   39.30
  -9  -3   2  594.14   44.10
  -9  -3   2  625.24   42.10
  -9  -3   2  556.24   43.70
   9  -3  -2  618.84   42.20
   9  -3  -2  570.04   42.50
  -9   3   2  627.34   52.19
  -9   3   2  572.84   42.60
  -9   3   2  578.64   34.50
   9   3  -2  519.35   42.30
  -9   3   2  571.84   42.40
  -9   3   2  576.34   42.90
   9   3  -2  606.44   44.10
   9   3  -2  592.44   39.20
  -9   3   2  636.74   43.70
   9   3  -2  567.24   43.80
   9   3  -2  581.14   43.60
   9   3  -2  624.74   42.50
  -9   3   2  605.54   41.60
   9   3  -2  600.94   44.50
   7  -3  -2 1295.67   80.99
   7  -3  -2 1315.77   81.19
   7  -3  -2 1283.27   74.49
  -7  -3   2 1297.37   83.29
   7  -3  -2 1268.27   79.99
  -7  -3   2 1311.57   79.09
  -7  -3   2 1291.17   76.39
   7  -3  -2 1218.48   83.69
  -7  -3   2 1281.77   81.79
  -7  -3   2 1304.47   80.99
  -7  -3   2 1382.56   81.79
  -7  -3   2 1339.37   80.99
  -7  -3   2 1319.07   81.49
   7  -3  -2 1285.97   80.19
   7  -3  -2 1313.67   81.39
  -7   3   2 1430.06   90.69
   7   3  -2 1318.97   80.59
  -7   3   2 1210.38   80.59
  -7   3   2 1364.16   80.49
   7   3  -2 1398.86   81.79
   7   3  -2 1293.57   82.29
   7   3  -2 1369.06   76.79
   7   3  -2 1350.56   79.29
  -7   3   2 1332.97   81.29
  -7   3   2 1275.47   73.69
  -7   3   2 1292.67   80.29
  -7   3   2 1238.68   80.89
   7   3  -2 1230.28   80.49
   7   3  -2 1345.87   81.59
  -7   3   2 1364.16   80.89
   5  -3  -2 1037.00   65.09
   5  -3  -2 1044.80   62.89
  -5  -3   2 1045.60   63.79
  -5  -3   2 1084.49   61.79
   5  -3  -2 1076.99   64.99
   5  -3  -2 1050.89   64.69
   5  -3  -2 1035.00   64.09
  -5  -3   2 1055.79   65.69
  -5  -3   2 1058.89   65.69
   5  -3  -2 1073.89   64.89
  -5  -3   2  998.40   63.29
  -5  -3   2  999.50   63.09
  -5  -3   2 1071.79   63.99
  -5  -3   2 1015.90   59.59
  -5   3   2 1044.60   59.89
   5   3  -2 1034.90   63.29
  -5   3   2 1046.30   62.69
   5   3  -2 1019.80   63.49
   5   3  -2  975.90   65.09
  -5   3   2 1000.50   64.49
   5   3  -2 1035.00   61.69
  -5   3   2 1003.40   64.29
   5   3  -2 1038.80   59.69
  -5   3   2 1085.69   64.99
  -5   3   2  994.20   64.49
  -5   3   2  924.41   63.49
   5   3  -2  976.70   63.09
  -3  -3   2  948.81   57.89
  -3  -3   2  985.60   59.69
   3  -3  -2 1071.39   62.99
   3  -3  -2 1033.60   62.19
  -3  -3   2 1016.90   59.59
  -3  -3   2 1032.40   59.99
  -3  -3   2  980.90   58.59
  -3  -3   2 1044.20   61.39
  -3  -3   2 1008.60   59.69
  -3  -3   2  976.00   63.79
   3  -3  -2 1046.70   62.79
   3  -3  -2  974.20   62.39
   3  -3  -2 1035.40   59.69
   3  -3  -2 1021.40   62.39
   3  -3  -2  987.80   63.39
  -3  -3   2 1005.50   62.29
  -3  -3   2 1019.50   62.69
   3   3  -2 1017.40   65.09
   3   3  -2 1002.00   59.89
   3   3  -2  981.30   59.49
   3   3  -2 1024.70   62.69
  -3   3   2 1022.50   62.59
   3   3  -2 1054.79   59.79
   3   3  -2  943.81   58.19
  -3   3   2  976.40   62.29
  -3   3   2  983.00   59.69
   3   3  -2  949.01   59.59
  -3   3   2  984.00   62.09
  -3   3   2 1021.80   62.09
  -3   3   2 1009.50   62.59
  -3   3   2  980.50   59.49
  -1  -3   2  794.32   50.89
  -1  -3   2  724.73   47.30
   1  -3  -2  746.53   47.30
   1  -3  -2  683.33   47.70
   1  -3  -2  771.02   44.90
   1  -3  -2  701.93   48.20
  -1  -3   2  729.13   43.00
   1  -3  -2  806.22   48.50
  -1  -3   2  735.43   49.80
  -1  -3   2  720.03   52.59
  -1  -3   2  746.43   43.00
  -1  -3   2  739.23   44.30
  -1  -3   2  739.43   48.40
  -1  -3   2  746.93   43.10
   1  -3  -2  729.53   47.90
  -1  -3   2  735.23   43.10
  -1  -3   2  754.12   46.90
   1  -3  -2  717.13   48.10
   1  -3  -2  757.32   48.50
   1   3  -2  754.22   43.10
  -1   3   2  697.93   47.70
  -1   3   2  742.23   48.30
   1   3  -2  770.22   49.40
  -1   3   2  790.52   48.40
   1   3  -2  707.13   43.00
  -1   3   2  756.42   44.80
   1   3  -2  779.02   53.49
   1   3  -2  712.23   44.10
   1   3  -2  719.53   46.70
  -1   3   2  775.72   48.90
   1   3  -2  737.13   43.10
   1   3  -2  729.13   47.90
  -1   3   2  727.03   48.40
  -1   3   2  720.53   47.80
  -1   3   2  771.32   47.40
  -1  -3  -2  539.95   38.10
   1  -3   2  558.24   31.00
   1  -3   2  598.44   41.90
   1  -3   2  530.95   35.80
  -1  -3  -2  576.54   38.20
   1  -3   2  534.95   35.00
   1  -3   2  570.04   44.20
  -1  -3  -2  461.35   37.10
  -1  -3  -2  554.14   38.20
  -1  -3  -2  530.25   36.80
  -1  -3  -2  486.65   37.00
   1  -3   2  547.55   39.10
   1  -3   2  597.54   40.70
  -1  -3  -2  522.35   37.60
  -1   3  -2  566.34   36.10
   1   3   2  582.24   38.90
   1   3   2  550.44   38.10
  -1   3  -2  542.45   31.10
   1   3   2  547.25   35.10
  -1   3  -2  516.15   38.00
  -1   3  -2  557.44   39.70
   1   3   2  571.64   37.30
   1   3   2  515.65   37.50
  -1   3  -2  534.05   31.00
  -1   3  -2  535.35   39.10
   1   3   2  537.65   38.10
  -1   3  -2  566.04   43.60
  -3  -3  -2  878.71   56.79
  -3  -3  -2  829.42   55.69
   3  -3   2  835.52   55.29
  -3  -3  -2  830.72   54.09
   3  -3   2  872.71   51.89
   3  -3   2  871.11   56.69
   3  -3   2  916.01   60.69
   3  -3   2  913.51   65.59
  -3  -3  -2  899.91   57.29
   3  -3   2  837.52   49.50
  -3  -3  -2  878.21   55.99
   3  -3   2  854.91   49.30
   3  -3   2  849.52   49.50
  -3  -3  -2  843.12   56.79
   3  -3   2  858.71   49.50
   3  -3   2  838.92   64.29
   3  -3   2  765.82   51.69
   3   3   2  822.32   54.19
  -3   3  -2  859.41   49.70
   3   3   2  873.21   57.09
   3   3   2  899.41   56.99
  -3   3  -2  829.72   52.09
  -3   3  -2  839.22   58.29
  -3   3  -2  909.81   64.09
  -3   3  -2  884.61   49.70
  -3   3  -2  852.61   49.60
  -3   3  -2  797.42   49.30
   3   3   2  833.82   56.69
   3   3   2  833.62   56.59
   3   3   2  885.11   58.99
  -3   3  -2  766.12   58.69
  -3   3  -2  853.61   55.59
   5  -3   2  925.81   58.69
  -5  -3  -2 1043.50   65.89
   5  -3   2  918.91   58.29
   5  -3   2  940.51   64.89
   5  -3   2  999.70   75.89
  -5  -3  -2  958.50   61.49
  -5  -3  -2  894.91   64.89
   5  -3   2  995.20   58.79
  -5  -3  -2  969.90   69.79
  -5  -3  -2  977.20   65.29
  -5  -3  -2  938.41   61.89
   5  -3   2 1016.70   58.99
   5  -3   2 1115.19   65.69
   5  -3   2  941.61   58.59
   5  -3   2  968.00   69.09
  -5  -3  -2  905.81   64.89
  -5  -3  -2  995.30   64.59
  -5   3  -2 1000.20   69.69
  -5   3  -2 1011.50   62.99
   5   3   2 1000.10   64.99
   5   3   2 1004.10   65.39
   5   3   2  985.30   65.79
  -5   3  -2  990.30   72.89
  -5   3  -2  984.70   58.99
  -5   3  -2  961.10   68.09
   5   3   2  968.00   64.79
   5   3   2 1010.10   65.69
   5   3   2  998.70   70.89
  -5   3  -2  953.80   58.59
  -5   3  -2  929.31   58.69
  -5   3  -2 1008.20   59.09
   5   3   2 1019.60   61.89
   7  -3   2  198.88   18.40
  -7  -3  -2  260.77   30.20
  -7  -3  -2  238.88   28.20
   7  -3   2  201.58   16.10
  -7  -3  -2  266.57   31.40
  -7  -3  -2  197.88   19.00
   7  -3   2  225.98   26.10
  -7  -3  -2  181.08   23.90
  -7  -3  -2  237.38   28.20
   7  -3   2  203.18   18.20
   7  -3   2  221.08   26.40
   7  -3   2  206.28   18.50
   7  -3   2  203.68   18.60
  -7  -3  -2  236.98   27.20
   7  -3   2  268.17   39.60
   7  -3   2  230.58   17.70
  -7  -3  -2  299.47   30.40
  -7   3  -2  204.68   18.50
  -7   3  -2  210.78   16.40
  -7   3  -2  195.18   18.00
   7   3   2  206.38   26.00
  -7   3  -2  212.78   20.00
  -7   3  -2  239.38   34.70
   7   3   2  219.48   28.10
  -7   3  -2  259.07   33.40
  -7   3  -2  247.78   19.50
  -7   3  -2  178.58   29.60
   7   3   2  247.98   28.30
  -7   3  -2  171.58   17.90
   7   3   2  194.48   26.10
   7   3   2  238.78   28.40
   7   3   2  203.98   26.30
  -9  -3  -2  749.92   58.29
   9  -3   2  778.32   69.79
  -9  -3  -2  856.21   60.09
   9  -3   2  784.42   53.49
  -9  -3  -2  797.12   59.59
   9  -3   2  833.52   53.19
  -9  -3  -2  860.61   59.59
  -9  -3  -2  835.72   55.59
  -9  -3  -2  798.42   59.29
   9  -3   2  781.12   50.39
   9  -3   2  736.83   57.99
  -9  -3  -2  773.42   57.69
   9  -3   2  828.52   48.30
   9  -3   2  797.92   53.39
  -9  -3  -2  792.82   59.19
   9  -3   2  811.02   53.09
   9   3   2  824.92   59.59
  -9   3  -2  725.63   55.99
   9   3   2  831.92   59.59
  -9   3  -2  769.12   47.90
  -9   3  -2  689.83   62.19
   9   3   2  790.82   57.89
   9   3   2  685.63   56.89
  -9   3  -2  787.12   52.39
  -9   3  -2  771.42   52.79
   9   3   2  777.32   57.99
  -9   3  -2  806.52   53.49
  -9   3  -2  863.31   63.29
   9   3   2  795.82   58.79
 -11  -3  -2  569.14   41.30
  11  -3   2  595.14   40.80
 -11  -3  -2  609.44   51.09
  11  -3   2  580.74   44.30
  11  -3   2  659.33   51.59
 -11  -3  -2  597.64   49.00
 -11  -3  -2  567.34   48.70
 -11  -3  -2  583.04   49.60
  11  -3   2  570.84   43.50
 -11  -3  -2  572.24   49.30
  11  -3   2  649.14   74.89
 -11  -3  -2  604.04   49.30
 -11  -3  -2  623.34   49.10
  11  -3   2  567.14   43.70
  11  -3   2  579.84   44.50
 -11   3  -2  660.73   45.20
  11   3   2  585.64   48.90
  11   3   2  594.94   49.20
  11   3   2  595.24   50.09
 -11   3  -2  537.65   52.49
 -11   3  -2  630.14   45.10
  11   3   2  561.84   48.20
 -11   3  -2  605.14   36.80
  11   3   2  582.84   49.40
 -11   3  -2  576.54   44.10
 -11   3  -2  570.14   54.99
 -11   3  -2  551.94   43.80
 -11   3  -2  595.74   56.89
  11   3   2  572.54   48.70
  13  -3   2  166.28   19.80
 -13  -3  -2  124.99   24.10
  13  -3   2   88.69   21.40
 -13  -3  -2  167.48   28.60
 -13  -3  -2  122.39   23.70
  13  -3   2  151.68   21.80
  13  -3   2  143.99   21.70
  13  -3   2  109.89   20.00
 -13  -3  -2  144.09   25.80
  13  -3   2  122.39   21.10
 -13  -3  -2  117.59   18.40
 -13  -3  -2  151.18   29.30
 -13  -3  -2   85.39   19.70
 -13  -3  -2  106.69   22.40
  13   3   2  112.49   23.10
  13   3   2  126.79   24.80
 -13   3  -2  101.39   24.50
 -13   3  -2  126.19   10.10
  13   3   2  139.19   24.60
  13   3   2  178.08   29.50
 -13   3  -2  112.19   20.20
  13   3   2   83.19   20.00
  13   3   2   72.59   18.20
 -13   3  -2  167.68   35.30
 -13   3  -2  142.59   21.80
 -13   3  -2  107.09   19.10
 -13   3  -2   90.99   24.90
 -13   3  -2  129.29   21.10
 -15  -3  -2  265.97   23.00
 -15  -3  -2  197.18   32.80
  15  -3   2  269.37   24.30
 -15  -3  -2  308.87   44.50
  15  -3   2  195.28   28.80
 -15  -3  -2  251.47   36.80
 -15  -3  -2  215.98   33.10
 -15  -3  -2  297.87   42.20
  15  -3   2  270.37   39.90
 -15  -3  -2  337.07   44.60
 -15  -3  -2  231.78   35.30
  15  -3   2  218.68   29.80
  15  -3   2  245.48   31.80
  15   3   2  211.18   32.60
 -15   3  -2  277.07   49.90
  15   3   2  214.48   33.90
  15   3   2  235.68   34.60
  15   3   2  283.17   42.40
 -15   3  -2  252.77   33.10
 -15   3  -2  179.98   28.10
  15   3   2  205.28   34.40
 -15   3  -2  269.97   38.90
  15   3   2  301.87   41.50
 -17  -3  -2  161.18   32.10
  17  -3   2  170.78   27.80
 -17  -3  -2  172.28   31.60
 -17  -3  -2  161.18   30.30
  17  -3   2  176.78   29.00
  17  -3   2  181.28   31.60
 -17  -3  -2  155.88   34.20
  17  -3   2  217.48   31.00
  17  -3   2  156.08   27.70
 -17  -3  -2  141.69   28.10
 -17  -3  -2  183.78   21.10
 -17  -3  -2  142.69   28.80
  17   3   2  170.58   30.50
  17   3   2  172.58   30.70
  17   3   2  181.18   32.70
  17   3   2  181.98   32.00
  17   3   2  190.38   34.40
  17   3   2  164.18   30.20
 -17   3  -2  122.99   23.90
 -17   3  -2  108.39   32.00
 -17   3  -2  179.28   36.00
  17   3   2  188.68   33.00
 -17   3  -2  135.19   25.50
 -19  -3  -2   49.10   17.10
 -19  -3  -2   55.39   10.80
  19  -3   2   53.59   19.50
  19  -3   2   68.69   17.10
  19  -3   2   81.59   20.10
 -19  -3  -2   27.00   16.50
 -19  -3  -2   56.99   12.40
 -19  -3  -2   52.29   20.10
  19  -3   2   35.20   10.20
  19  -3   2   64.69   19.50
  19  -3   2   52.89   17.10
 -19  -3  -2   76.09   23.30
  19   3   2   73.59   22.00
  19   3   2   63.99   20.50
  19   3   2   72.89   22.80
 -19   3  -2   70.19   27.50
  19   3   2   82.89   23.20
 -19   3  -2  101.49   32.00
  19   3   2   30.60   16.70
 -19   3  -2   27.40   12.30
  22  -4  -2   81.49   21.80
  22  -4  -2   91.59   23.40
 -22  -4   2  105.89   25.90
  22  -4  -2   56.19   10.10
  22  -4  -2   87.19   23.50
  22  -4  -2   45.40   18.10
 -22  -4   2  104.89   21.00
 -22  -4   2   60.79   12.80
 -22  -4   2   86.19   24.90
 -22  -4   2   66.89   21.90
 -22  -4   2   73.39   22.50
  22  -4  -2   71.99   19.90
  22   4  -2   57.99   21.20
  22   4  -2   59.69   18.10
 -22   4   2  117.19   25.50
 -22   4   2   63.79   24.10
 -22   4   2   68.39   16.50
 -22   4   2   58.89   13.70
  22   4  -2  104.99   27.20
  22   4  -2   47.10   19.30
 -22   4   2   44.00   22.80
  22   4  -2   72.59   19.20
 -22   4   2   49.60   17.70
  20  -4  -2   80.29   20.60
 -20  -4   2   95.69   24.40
  20  -4  -2  100.49   22.70
  20  -4  -2  100.69   12.30
  20  -4  -2   58.39   18.50
  20  -4  -2  135.99   26.60
 -20  -4   2  112.79   17.50
 -20  -4   2   99.99   19.40
 -20  -4   2   50.79   18.00
  20  -4  -2   97.79   22.70
  20  -4  -2  109.59   24.20
 -20  -4   2   67.69   19.30
 -20   4   2   61.49   15.80
 -20   4   2   93.79   20.90
 -20   4   2  117.79   29.30
  20   4  -2   79.19   23.30
  20   4  -2  154.08   30.90
  20   4  -2   85.29   18.80
  20   4  -2  102.59   25.40
  20   4  -2  113.69   26.00
  20   4  -2   94.19   21.90
 -20   4   2   87.79   16.70
  20   4  -2  131.99   23.90
  20   4  -2   96.19   23.50
 -20   4   2   82.79   19.80
 -18  -4   2  288.97   61.79
  18  -4  -2  263.07   34.50
 -18  -4   2  270.77   26.10
 -18  -4   2  335.67   42.50
  18  -4  -2  225.68   33.80
  18  -4  -2  234.28   35.20
  18  -4  -2  188.08   32.80
  18  -4  -2  272.17   36.20
 -18  -4   2  250.37   38.70
 -18  -4   2  273.27   33.60
 -18  -4   2  303.37   36.00
  18  -4  -2  235.38   19.10
 -18  -4   2  273.27   40.10
  18   4  -2  266.37   33.00
 -18   4   2  274.87   37.30
  18   4  -2  313.27   37.10
  18   4  -2  189.98   48.60
  18   4  -2  243.68   36.90
 -18   4   2  239.28   35.00
 -18   4   2  321.57   46.40
  18   4  -2  233.38   34.40
 -18   4   2  250.17   29.20
 -18   4   2  259.37   35.20
 -18   4   2  268.77   25.50
 -18   4   2  282.17   36.60
  18   4  -2  372.06   47.20
  18   4  -2  259.67   38.70
  18   4  -2  276.57   39.20
  16  -4  -2  245.68   32.70
  16  -4  -2  231.68   28.20
  16  -4  -2  209.38   17.70
 -16  -4   2  249.88   31.70
  16  -4  -2  247.88   31.00
 -16  -4   2  203.28   31.70
  16  -4  -2  287.27   36.80
 -16  -4   2  217.98   35.20
 -16  -4   2  216.38   26.70
 -16  -4   2  300.07   39.50
 -16  -4   2  340.97   29.80
 -16  -4   2  215.88   32.60
  16  -4  -2  226.18   33.60
  16  -4  -2  246.28   33.00
  16  -4  -2  257.47   32.50
 -16  -4   2  231.68   33.30
  16   4  -2  256.97   35.70
  16   4  -2  203.08   32.40
 -16   4   2  184.08   40.20
 -16   4   2  281.17   35.00
 -16   4   2  197.48   30.00
  16   4  -2  285.17   31.00
 -16   4   2  237.88   27.20
  16   4  -2  254.87   35.80
  16   4  -2  219.58   30.70
 -16   4   2  265.67   22.50
 -16   4   2  229.38   32.10
  16   4  -2  238.88   29.90
 -16   4   2  248.58   31.90
  16   4  -2  238.38   34.90
  16   4  -2  174.78   31.20
 -14  -4   2  201.58   24.40
  14  -4  -2  186.78   24.40
 -14  -4   2  173.78   24.30
  14  -4  -2  178.88   25.50
 -14  -4   2  279.57   33.60
 -14  -4   2  254.17   23.20
 -14  -4   2  156.28   26.20
 -14  -4   2  192.98   30.00
  14  -4  -2  217.38   29.70
  14  -4  -2  200.68   27.80
 -14  -4   2  173.18   27.10
  14  -4  -2  187.38   27.20
 -14  -4   2  230.48   32.40
  14  -4  -2  161.48   16.50
  14   4  -2  249.58   33.50
 -14   4   2  207.58   27.70
  14   4  -2  204.08   28.40
  14   4  -2  187.58   29.10
 -14   4   2  215.68   25.30
 -14   4   2  194.38   17.30
  14   4  -2  192.28   28.00
  14   4  -2  230.28   31.00
 -14   4   2  224.38   42.60
 -14   4   2  192.68   27.70
  14   4  -2  153.08   25.60
 -14   4   2  169.18   25.90
  14   4  -2  201.78   25.70
 -14   4   2  246.08   29.90
 -12  -4   2  207.88   28.10
  12  -4  -2  188.68   18.00
 -12  -4   2  178.98   26.30
  12  -4  -2  226.48   27.80
  12  -4  -2  233.48   27.50
  12  -4  -2  213.18   25.20
  12  -4  -2  200.98   26.00
 -12  -4   2  211.78   28.70
 -12  -4   2  183.88   22.10
 -12  -4   2  162.38   23.00
 -12  -4   2  218.88   30.70
  12  -4  -2  209.78   27.70
 -12  -4   2  195.18   25.00
 -12  -4   2  175.88   26.50
 -12   4   2  203.68   25.90
 -12   4   2  272.47   30.20
  12   4  -2  203.88   28.20
  12   4  -2  238.18   25.50
 -12   4   2  199.28   26.00
  12   4  -2  266.87   31.90
  12   4  -2  270.27   31.30
  12   4  -2  248.48   31.70
  12   4  -2  195.38   27.60
  12   4  -2  184.98   25.00
 -12   4   2  226.88   25.40
 -12   4   2  167.78   33.60
 -12   4   2  212.28   27.50
 -10  -4   2  583.24   44.70
  10  -4  -2  595.84   43.20
  10  -4  -2  569.74   43.30
 -10  -4   2  566.74   45.60
  10  -4  -2  581.44   43.50
 -10  -4   2  610.94   45.50
  10  -4  -2  562.84   43.60
 -10  -4   2  613.14   45.80
 -10  -4   2  629.24   40.70
 -10  -4   2  626.74   44.00
  10  -4  -2  576.54   44.00
 -10  -4   2  627.64   44.70
  10  -4  -2  572.54   42.50
 -10  -4   2  493.25   43.50
 -10   4   2  585.04   43.50
 -10   4   2  570.54   43.20
  10   4  -2  527.35   44.10
  10   4  -2  601.84   45.00
 -10   4   2  525.15   53.29
  10   4  -2  581.34   45.20
  10   4  -2  548.75   44.10
  10   4  -2  579.94   42.30
  10   4  -2  634.74   46.90
  10   4  -2  565.94   39.90
 -10   4   2  568.04   43.40
 -10   4   2  567.44   42.30
  -8  -4   2  683.03   48.50
  -8  -4   2  712.13   49.10
  -8  -4   2  699.73   44.30
  -8  -4   2  649.14   48.40
   8  -4  -2  669.63   48.20
  -8  -4   2  708.43   49.60
   8  -4  -2  635.64   47.30
  -8  -4   2  655.13   49.90
   8  -4  -2  652.23   43.00
   8  -4  -2  683.83   48.40
   8  -4  -2  672.13   47.50
   8  -4  -2  687.63   47.70
  -8  -4   2  693.63   49.30
   8  -4  -2  719.93   49.20
   8   4  -2  728.03   50.99
   8   4  -2  696.93   49.40
   8   4  -2  667.43   44.20
  -8   4   2  711.13   48.40
   8   4  -2  718.53   49.50
  -8   4   2  682.43   48.20
   8   4  -2  704.03   49.10
  -8   4   2  721.93   61.39
  -8   4   2  667.23   48.10
   8   4  -2  673.93   45.80
  -8   4   2  703.33   48.70
   8   4  -2  720.23   49.10
  -8   4   2  697.03   48.10
   6  -4  -2  395.96   30.70
  -6  -4   2  405.56   33.10
  -6  -4   2  391.06   30.70
  -6  -4   2  431.36   31.80
   6  -4  -2  411.86   29.70
   6  -4  -2  405.96   32.00
  -6  -4   2  409.66   33.20
   6  -4  -2  385.76   31.10
   6  -4  -2  390.66   31.40
   6  -4  -2  441.16   27.80
   6  -4  -2  479.15   39.40
  -6  -4   2  395.76   30.90
  -6  -4   2  401.06   27.90
  -6  -4   2  401.56   30.70
  -6  -4   2  408.96   32.80
  -6  -4   2  369.96   26.80
  -6   4   2  431.56   29.80
   6   4  -2  422.86   31.20
  -6   4   2  386.86   30.70
  -6   4   2  382.06   45.50
  -6   4   2  425.86   31.70
  -6   4   2  374.86   25.20
  -6   4   2  379.36   31.00
   6   4  -2  366.36   27.00
   6   4  -2  394.06   31.20
   6   4  -2  424.16   31.80
   6   4  -2  428.66   33.40
  -6   4   2  372.46   31.00
   6   4  -2  410.76   28.20
  -6   4   2  402.96   31.60
   6   4  -2  416.46   30.90
  -4  -4   2  622.44   38.90
   4  -4  -2  661.93   44.20
  -4  -4   2  639.84   41.20
   4  -4  -2  622.34   43.20
  -4  -4   2  600.64   38.00
  -4  -4   2  600.14   44.30
  -4  -4   2  625.24   47.30
  -4  -4   2  540.35   42.90
   4  -4  -2  634.34   45.70
  -4  -4   2  656.13   41.60
  -4  -4   2  612.74   41.60
   4  -4  -2  601.14   42.70
   4  -4  -2  639.14   43.50
  -4  -4   2  623.34   45.30
   4  -4  -2  640.04   40.20
  -4  -4   2  619.14   41.20
   4  -4  -2  585.04   42.10
  -4   4   2  644.04   40.00
  -4   4   2  632.24   43.00
  -4   4   2  599.84   44.10
   4   4  -2  613.94   40.90
  -4   4   2  702.43   43.40
  -4   4   2  629.14   43.20
   4   4  -2  581.94   46.40
  -4   4   2  651.03   43.50
   4   4  -2  603.14   40.90
   4   4  -2  662.23   41.30
   4   4  -2  630.94   44.00
  -4   4   2  638.54   39.40
   4   4  -2  598.34   38.00
  -2  -4   2  339.97   22.50
  -2  -4   2  339.67   26.70
   2  -4  -2  324.57   21.80
   2  -4  -2  296.07   25.30
  -2  -4   2  334.77   28.40
   2  -4  -2  343.27   27.60
  -2  -4   2  310.27   22.20
   2  -4  -2  301.87   26.00
   2  -4  -2  312.07   25.50
   2  -4  -2  321.07   25.70
  -2  -4   2  312.67   21.90
  -2  -4   2  309.57   22.40
  -2  -4   2  300.57   27.70
  -2  -4   2  321.67   20.80
   2  -4  -2  337.27   26.70
  -2  -4   2  288.77   24.60
  -2  -4   2  348.57   25.90
   2  -4  -2  327.27   24.40
   2   4  -2  312.27   20.50
  -2   4   2  293.27   25.40
   2   4  -2  298.47   22.00
   2   4  -2  343.77   31.90
  -2   4   2  337.17   22.00
  -2   4   2  303.17   25.60
   2   4  -2  344.27   22.60
   2   4  -2  304.97   25.30
  -2   4   2  294.27   25.50
  -2   4   2  312.77   26.10
  -2   4   2  291.57   23.70
  -2   4   2  316.87   25.30
   0  -4   2  277.47   25.20
   0  -4   2  249.28   18.10
   0  -4  -2  287.47   23.70
   0  -4   2  279.57   17.90
   0  -4  -2  286.57   23.40
   0  -4  -2  243.18   23.20
   0  -4  -2  276.77   23.80
   0  -4   2  275.57   26.50
   0  -4  -2  297.47   24.10
   0  -4   2  266.97   19.10
   0  -4   2  279.77   18.20
   0  -4   2  281.17   21.70
   0  -4   2  278.47   18.00
   0  -4   2  334.47   39.50
   0  -4   2  414.56   48.00
   0  -4   2  222.18   21.70
   0  -4  -2  254.07   23.30
   0   4   2  334.17   24.20
   0   4  -2  269.07   22.70
   0   4   2  264.67   23.70
   0   4   2  246.78   22.50
   0   4   2  284.67   24.10
   0   4   2  242.78   22.80
   0   4  -2  271.57   24.00
   0   4  -2  267.67   17.90
   0   4  -2  268.67   18.00
   0   4  -2  219.48   29.90
   0   4  -2  232.58   17.70
   0   4   2  268.87   19.20
   0   4   2  279.07   23.50
   0   4  -2  238.68   20.70
   0   4  -2  276.07   18.10
   0   4   2  287.87   24.90
  -2  -4  -2 2299.37  143.29
   2  -4   2 2349.36  140.19
  -2  -4  -2 2475.75  142.79
   2  -4   2 2457.55  154.18
  -2  -4  -2 2451.05  143.79
   2  -4   2 2607.14  147.29
   2  -4   2 2364.56  146.89
  -2  -4  -2 2329.37  143.99
   2  -4   2 2392.96  144.09
  -2  -4  -2 2439.16  143.19
   2   4   2 2420.06  143.29
   2   4   2 2391.56  143.59
  -2   4  -2 2511.35  153.08
  -2   4  -2 2463.95  140.69
   2   4   2 2457.85  143.49
   2   4   2 2348.07  142.19
   2   4   2 2488.35  143.69
   2   4   2 2497.75  143.89
  -2   4  -2 2223.88  143.29
  -2   4  -2 2436.66  145.79
  -4  -4  -2  665.23   47.00
   4  -4   2  606.14   39.60
   4  -4   2  621.74   49.90
  -4  -4  -2  576.44   45.80
   4  -4   2  590.54   38.30
  -4  -4  -2  706.53   46.20
  -4  -4  -2  626.84   46.60
   4  -4   2  599.14   48.90
   4  -4   2  621.54   38.00
   4  -4   2  664.13   42.50
   4  -4   2  633.54   38.30
   4  -4   2  640.94   56.89
   4  -4   2  605.34   46.10
  -4  -4  -2  640.04   46.10
  -4  -4  -2  595.84   46.20
  -4   4  -2  651.23   48.10
   4   4   2  671.23   46.60
  -4   4  -2  656.43   50.49
   4   4   2  683.13   47.00
  -4   4  -2  620.74   38.30
  -4   4  -2  637.04   54.19
  -4   4  -2  626.74   38.40
   4   4   2  569.94   45.70
   4   4   2  613.04   44.30
  -4   4  -2  628.14   38.60
   4   4   2  643.14   46.20
  -4   4  -2  581.74   41.60
  -4   4  -2  619.84   38.20
   4   4   2  637.04   46.90
   4   4   2  615.54   46.00
  -6  -4  -2  467.85   38.70
   6  -4   2  466.75   38.20
  -6  -4  -2  498.45   38.10
  -6  -4  -2  504.45   34.60
   6  -4   2  496.25   38.50
   6  -4   2  458.45   31.60
  -6  -4  -2  462.45   38.40
  -6  -4  -2  474.15   35.50
   6  -4   2  432.26   31.50
   6  -4   2  482.95   32.90
   6  -4   2  452.05   33.20
  -6  -4  -2  424.26   38.10
   6  -4   2  476.95   30.70
  -6  -4  -2  473.75   38.40
   6  -4   2  497.95   42.80
  -6  -4  -2  447.86   38.80
   6  -4   2  518.75   59.09
   6  -4   2  469.95   31.50
   6   4   2  447.26   38.20
  -6   4  -2  414.06   38.30
  -6   4  -2  516.75   49.20
  -6   4  -2  402.76   40.70
   6   4   2  419.36   38.50
   6   4   2  419.66   41.60
   6   4   2  456.95   37.30
   6   4   2  422.36   37.60
  -6   4  -2  495.15   33.10
   6   4   2  474.05   35.60
  -6   4  -2  479.75   31.80
  -6   4  -2  441.06   31.30
   6   4   2  469.55   38.50
  -6   4  -2  481.95   31.90
  -8  -4  -2   35.00   11.00
   8  -4   2   21.80    5.50
   8  -4   2   36.40    8.50
   8  -4   2   30.50    7.90
  -8  -4  -2    8.50    8.20
  -8  -4  -2   17.10    7.70
   8  -4   2   41.70   17.80
   8  -4   2   21.30    7.10
   8  -4   2   14.90    7.90
   8  -4   2   28.30    7.40
   8  -4   2    9.60    7.40
  -8  -4  -2   22.70    7.70
   8  -4   2   19.20    5.60
  -8  -4  -2   30.70   11.30
  -8  -4  -2   15.40    8.50
  -8  -4  -2   29.30   11.20
  -8  -4  -2   14.70    8.00
   8   4   2   26.50   10.60
  -8   4  -2   16.90   12.00
  -8   4  -2   31.30    8.30
   8   4   2   20.00    8.70
   8   4   2   14.30    8.40
   8   4   2   10.20    6.90
  -8   4  -2   32.40   14.10
   8   4   2   18.10    9.60
   8   4   2   17.70    9.10
  -8   4  -2   30.00    7.70
  -8   4  -2   30.90    7.20
  -8   4  -2   12.40    5.80
  -8   4  -2   15.70    6.60
  -8   4  -2   26.80   12.60
  10  -4   2  101.59   19.80
  10  -4   2   80.59   16.90
  10  -4   2   78.99   25.20
 -10  -4  -2   70.99   17.10
  10  -4   2   67.49   13.50
 -10  -4  -2   64.99   17.90
  10  -4   2   70.19   13.20
 -10  -4  -2   49.90   14.80
  10  -4   2   71.39   13.30
  10  -4   2   55.09   11.70
 -10  -4  -2   64.89   16.40
 -10  -4  -2   72.39   15.80
  10  -4   2   72.69   10.70
 -10  -4  -2   82.09   18.00
 -10  -4  -2   91.89   19.40
  10  -4   2   62.29    9.90
 -10  -4  -2   63.79   12.80
 -10   4  -2   65.59   19.80
 -10   4  -2   73.79   10.90
 -10   4  -2   74.39   13.80
 -10   4  -2   64.59   12.60
  10   4   2   59.09   17.00
  10   4   2   57.49   15.20
  10   4   2   67.49   16.10
 -10   4  -2   98.39   15.50
 -10   4  -2   82.89   14.10
  10   4   2   63.49   16.80
 -10   4  -2   67.29   21.10
  10   4   2   51.59   13.80
 -10   4  -2   76.79   19.40
  10   4   2   66.99   16.80
  12  -4   2  145.79   21.20
 -12  -4  -2  148.89   27.00
 -12  -4  -2  150.18   27.10
  12  -4   2  114.89   15.00
  12  -4   2  129.09   14.80
  12  -4   2  117.29   19.30
 -12  -4  -2  144.89   25.30
 -12  -4  -2   89.99   20.60
  12  -4   2  117.79   23.10
  12  -4   2  137.69   20.20
  12  -4   2  125.69   19.30
 -12  -4  -2  166.08   27.20
 -12  -4  -2  104.79   17.70
 -12  -4  -2  138.89   25.40
 -12  -4  -2   94.59   22.20
  12   4   2  113.49   22.70
 -12   4  -2  107.89   26.80
 -12   4  -2  145.89   21.10
 -12   4  -2  156.98   35.70
 -12   4  -2  131.09   19.70
  12   4   2   94.79   21.00
  12   4   2  141.29   26.00
 -12   4  -2  137.89   14.70
  12   4   2  130.59   24.40
 -12   4  -2  151.68   27.20
  12   4   2  194.08   28.80
 -12   4  -2  150.08   21.50
  12   4   2  114.59   24.00
 -12   4  -2   98.49   18.00
 -14  -4  -2  529.45   49.20
  14  -4   2  433.66   52.49
  14  -4   2  477.65   35.00
  14  -4   2  465.55   39.70
 -14  -4  -2  523.65   58.19
  14  -4   2  506.85   41.30
 -14  -4  -2  387.46   50.49
 -14  -4  -2  479.75   38.50
  14  -4   2  497.65   41.80
  14  -4   2  519.95   41.70
 -14  -4  -2  571.84   60.79
 -14  -4  -2  555.64   78.89
 -14  -4  -2  492.55   45.90
  14   4   2  502.85   48.40
  14   4   2  470.95   46.10
 -14   4  -2  422.46   58.89
  14   4   2  502.25   57.79
 -14   4  -2  421.76   57.49
  14   4   2  536.75   47.00
 -14   4  -2  478.25   31.90
 -14   4  -2  521.35   42.30
 -14   4  -2  476.35   64.19
 -14   4  -2  434.26   40.20
  14   4   2  544.85   49.10
 -14   4  -2  446.46   40.30
  14   4   2  409.96   49.80
  16  -4   2  212.58   34.30
 -16  -4  -2  184.58   38.10
  16  -4   2  155.58   29.60
  16  -4   2  201.48   29.10
 -16  -4  -2  261.47   42.10
 -16  -4  -2  204.48   35.00
  16  -4   2  241.58   21.20
  16  -4   2  234.28   31.00
  16  -4   2  270.37   33.90
 -16  -4  -2  218.28   26.40
 -16  -4  -2  216.18   36.50
 -16  -4  -2  236.78   36.90
  16  -4   2  182.98   27.30
 -16  -4  -2  218.68   34.70
 -16   4  -2  244.38   38.80
  16   4   2  214.48   34.20
  16   4   2  258.57   38.00
  16   4   2  222.48   36.40
 -16   4  -2  143.39   35.00
  16   4   2  226.78   36.60
 -16   4  -2  189.58   29.10
 -16   4  -2  222.48   31.00
  16   4   2  213.78   35.50
  16   4   2  262.07   37.40
 -16   4  -2  264.17   47.20
  16   4   2  245.98   38.10
 -16   4  -2  207.38   30.40
  18  -4   2  106.49   25.00
 -18  -4  -2  115.39   27.90
  18  -4   2  100.89   21.10
 -18  -4  -2  102.99   17.30
 -18  -4  -2  130.19   29.00
  18  -4   2   76.49   18.40
  18  -4   2   84.39   21.30
  18  -4   2   76.59   18.90
 -18  -4  -2  102.79   25.90
 -18  -4  -2   94.09   26.20
  18  -4   2   93.89   15.20
  18   4   2  113.29   25.60
  18   4   2  180.58   34.60
 -18   4  -2  136.79   25.50
 -18   4  -2   99.09   21.80
  18   4   2  125.39   27.70
 -18   4  -2  101.59   27.10
  18   4   2  148.79   29.40
  18   4   2   91.69   24.10
 -18   4  -2  112.99   38.60
  20  -4   2   62.39   19.50
  20  -4   2   49.20   16.30
 -20  -4  -2   64.59   24.40
  20  -4   2   22.60   14.70
  20  -4   2   58.79   12.30
  20  -4   2   72.99   26.00
 -20  -4  -2   43.10   18.00
 -20  -4  -2   64.69   21.60
 -20  -4  -2   44.10   10.70
 -20  -4  -2   74.59   22.30
  20  -4   2   72.29   19.00
  20   4   2   84.59   24.80
  20   4   2   33.70   17.60
  20   4   2   59.19   20.60
 -20   4  -2  115.49   23.50
 -20   4  -2  101.69   28.00
 -20   4  -2   75.29   29.90
  23  -5  -2   53.49   20.00
 -23  -5   2   53.69   15.50
  23  -5  -2   50.99   18.70
 -23  -5   2   56.19   19.60
 -23  -5   2   28.10   14.90
  23  -5  -2   23.20   16.40
  23  -5  -2   42.10   15.60
 -23  -5   2   69.39   23.40
 -23   5   2   54.29   13.90
 -23   5   2   99.89   29.80
 -23   5   2   93.39   33.40
  23   5  -2   87.19   26.20
 -23   5   2   95.49   24.20
  23   5  -2   48.60   15.30
  23   5  -2   99.79   27.60
  23   5  -2   45.10   17.40
  23   5  -2   69.29   19.80
 -21  -5   2  104.99   27.30
  21  -5  -2  104.59   24.30
 -21  -5   2  103.29   26.00
 -21  -5   2   82.19   16.90
  21  -5  -2  106.99   25.70
 -21  -5   2  102.89   22.00
 -21  -5   2   73.99   22.90
  21  -5  -2   82.89   22.90
  21  -5  -2   88.99   21.80
  21  -5  -2  120.99   25.20
 -21   5   2  102.89   30.10
  21   5  -2   89.49   20.40
 -21   5   2   96.49   17.90
 -21   5   2  120.99   37.90
 -21   5   2   94.69   22.80
 -21   5   2   98.09   21.30
  21   5  -2   95.09   23.20
 -21   5   2  105.29   14.90
  21   5  -2  133.49   35.60
  21   5  -2   95.19   21.50
  21   5  -2   47.60   21.80
 -19  -5   2   98.99   20.60
  19  -5  -2  145.99   26.60
 -19  -5   2  110.09   26.70
 -19  -5   2  109.39   26.30
  19  -5  -2  136.09   26.00
  19  -5  -2  128.49   26.10
  19  -5  -2  132.59   28.40
  19  -5  -2  124.49   25.10
 -19  -5   2   95.89   24.20
 -19  -5   2  132.49   28.70
  19  -5  -2  126.09   23.80
 -19  -5   2  113.29   22.30
 -19  -5   2   94.89   23.70
 -19  -5   2  129.39   22.10
 -19   5   2  106.29   23.10
  19   5  -2  131.79   23.40
  19   5  -2   96.49   25.50
 -19   5   2  133.39   16.50
 -19   5   2  127.49   20.70
  19   5  -2  106.29   26.20
  19   5  -2   85.29   23.20
 -19   5   2  111.49   23.00
  19   5  -2  128.49   26.70
  19   5  -2  146.39   23.50
 -19   5   2   75.29   27.10
 -19   5   2  120.39   34.20
  19   5  -2   94.79   23.90
 -19   5   2  149.09   26.50
 -17  -5   2  317.07   42.60
  17  -5  -2  268.77   37.80
  17  -5  -2  286.47   36.70
  17  -5  -2  296.17   23.50
  17  -5  -2  253.67   34.70
 -17  -5   2  332.17   36.60
  17  -5  -2  316.27   39.00
 -17  -5   2  343.17   45.40
 -17  -5   2  235.88   37.20
 -17  -5   2  371.46   40.50
 -17  -5   2  332.87   43.90
 -17  -5   2  284.07   33.70
  17  -5  -2  253.97   31.70
  17  -5  -2  259.17   37.80
 -17  -5   2  330.27   43.40
  17  -5  -2  220.38   31.40
  17   5  -2  255.07   37.40
 -17   5   2  232.58   33.70
 -17   5   2  367.06   41.60
 -17   5   2  308.87   52.49
  17   5  -2  280.67   33.90
  17   5  -2  347.17   42.50
 -17   5   2  250.77   34.80
  17   5  -2  342.47   61.69
  17   5  -2  276.47   39.70
 -17   5   2  235.38   30.40
  17   5  -2  270.17   33.40
  17   5  -2  253.77   38.80
 -17   5   2  198.68   36.00
  17   5  -2  272.37   38.80
 -15  -5   2  182.78   29.90
 -15  -5   2  160.28   28.10
  15  -5  -2  216.08   30.50
  15  -5  -2  182.48   24.50
 -15  -5   2  182.18   30.80
  15  -5  -2  159.48   19.60
 -15  -5   2  168.18   26.00
  15  -5  -2  195.38   31.50
 -15  -5   2  145.99   26.50
  15  -5  -2  200.88   27.80
 -15  -5   2  147.89   22.90
 -15  -5   2  193.78   31.80
 -15  -5   2  125.79   20.90
  15  -5  -2  143.59   24.00
 -15   5   2  134.39   22.90
 -15   5   2  158.38   23.60
  15   5  -2  153.78   22.80
 -15   5   2  173.68   26.30
  15   5  -2  156.38   27.20
  15   5  -2  173.38   26.70
  15   5  -2  168.28   28.20
 -15   5   2  177.58   29.30
 -15   5   2  128.69   31.00
 -15   5   2  141.79   23.50
  15   5  -2  171.28   30.10
  15   5  -2  165.48   27.90
  15   5  -2  209.98   31.20
 -13  -5   2  460.35   41.40
  13  -5  -2  478.65   39.10
 -13  -5   2  504.45   43.90
 -13  -5   2  454.15   41.70
  13  -5  -2  479.05   34.80
  13  -5  -2  422.06   36.80
 -13  -5   2  419.76   38.00
  13  -5  -2  451.35   38.60
  13  -5  -2  397.96   38.30
 -13  -5   2  442.06   41.40
  13  -5  -2  444.86   39.80
 -13  -5   2  423.56   38.60
 -13  -5   2  423.46   35.40
 -13  -5   2  383.46   38.70
  13  -5  -2  454.55   39.80
  13   5  -2  443.26   40.60
  13   5  -2  438.96   41.70
 -13   5   2  470.85   39.10
 -13   5   2  463.75   39.20
  13   5  -2  477.55   43.10
 -13   5   2  446.46   38.70
  13   5  -2  435.66   41.60
  13   5  -2  459.45   41.30
  13   5  -2  439.46   36.00
  13   5  -2  493.35   44.10
 -13   5   2  475.45   39.10
 -11  -5   2  238.98   32.10
  11  -5  -2  138.99   21.40
 -11  -5   2  196.58   21.10
  11  -5  -2  146.69   21.50
  11  -5  -2  186.18   23.70
 -11  -5   2  168.18   24.70
 -11  -5   2  142.59   23.20
  11  -5  -2  188.18   24.40
 -11  -5   2  157.38   24.30
 -11  -5   2  119.19   21.50
  11  -5  -2  167.68   21.80
  11  -5  -2  135.59   21.40
 -11  -5   2  136.69   23.30
 -11   5   2  188.88   22.80
  11   5  -2  126.29   22.00
  11   5  -2  234.28   26.00
 -11   5   2  147.09   22.10
 -11   5   2  133.69   30.80
  11   5  -2  153.68   24.30
  11   5  -2  167.98   20.20
  11   5  -2  140.39   22.00
 -11   5   2  137.29   21.30
  11   5  -2  167.18   24.40
 -11   5   2  164.88   22.50
  11   5  -2  166.18   25.20
 -11   5   2  167.68   23.10
   9  -5  -2  242.78   26.10
  -9  -5   2  256.77   29.80
  -9  -5   2  201.68   25.80
  -9  -5   2  224.18   27.50
  -9  -5   2  205.68   28.70
   9  -5  -2  237.38   22.10
  -9  -5   2  240.08   28.70
  -9  -5   2  257.07   20.30
   9  -5  -2  152.48   22.30
  -9  -5   2  210.88   26.00
   9  -5  -2  270.37   24.20
   9  -5  -2  190.68   24.30
   9  -5  -2  201.68   25.20
   9  -5  -2  215.98   19.60
   9   5  -2  228.88   29.20
   9   5  -2  214.68   26.70
  -9   5   2  191.78   34.20
  -9   5   2  247.08   27.00
   9   5  -2  199.08   26.90
  -9   5   2  273.17   28.10
   9   5  -2  229.18   28.00
  -9   5   2  193.28   24.30
   9   5  -2  189.18   24.60
  -9   5   2  207.08   25.20
   9   5  -2  190.88   19.00
   9   5  -2  253.37   21.00
  -9   5   2  210.98   25.80
  -7  -5   2   93.79   12.40
  -7  -5   2   83.29   15.20
   7  -5  -2  112.29   17.00
  -7  -5   2   98.39   15.80
  -7  -5   2   94.99   18.10
   7  -5  -2  111.39   14.50
  -7  -5   2  134.89   18.90
   7  -5  -2   88.39   15.30
  -7  -5   2   82.99   15.30
  -7  -5   2   77.09   15.00
   7  -5  -2   72.09   14.40
   7  -5  -2  114.69   15.30
   7  -5  -2   92.09   15.60
   7  -5  -2   70.39   13.50
  -7   5   2   92.39   15.60
  -7   5   2   83.09    8.20
  -7   5   2  114.69   18.50
   7   5  -2  102.99   13.50
  -7   5   2   97.89   16.10
  -7   5   2   79.29   14.50
  -7   5   2   89.49   24.40
   7   5  -2  115.09   16.90
   7   5  -2   74.89   15.70
  -7   5   2   87.99   15.50
   7   5  -2   88.49   15.00
   7   5  -2  101.19   16.40
   7   5  -2   96.49   12.40
   7   5  -2  125.89   18.50
  -5  -5   2  250.97   23.90
  -5  -5   2  207.08   27.90
  -5  -5   2  216.78   18.20
   5  -5  -2  211.68   18.80
  -5  -5   2  197.38   22.70
  -5  -5   2  184.08   25.30
   5  -5  -2  205.18   24.30
   5  -5  -2  219.48   20.70
   5  -5  -2  258.97   23.10
  -5  -5   2  196.18   22.50
  -5  -5   2  166.08   20.60
   5  -5  -2  215.08   24.50
  -5  -5   2  230.68   19.50
   5  -5  -2  216.78   24.50
  -5   5   2  231.28   25.40
  -5   5   2  200.68   17.60
   5   5  -2  219.88   16.60
   5   5  -2  210.68   20.10
  -5   5   2  230.48   17.50
  -5   5   2  248.98   21.90
  -5   5   2  230.18   26.40
  -5   5   2  229.68   21.80
   5   5  -2  204.68   20.20
  -5   5   2  189.38   23.20
   5   5  -2  286.47   30.70
   5   5  -2  230.38   30.40
   5   5  -2  208.78   20.20
  -3  -5   2  323.47   27.10
  -3  -5   2  346.87   28.80
   3  -5  -2  354.66   23.60
  -3  -5   2  358.76   27.50
  -3  -5   2  316.17   27.80
  -3  -5   2  333.87   25.90
  -3  -5   2  373.26   26.40
  -3  -5   2  366.86   26.20
   3  -5  -2  328.27   27.90
   3  -5  -2  375.26   29.80
   3  -5  -2  347.27   26.20
   3  -5  -2  284.57   28.10
  -3  -5   2  344.97   21.40
  -3  -5   2  316.07   28.80
   3  -5  -2  318.47   30.30
   3  -5  -2  383.06   29.60
  -3   5   2  340.07   28.30
   3   5  -2  343.07   25.70
  -3   5   2  321.07   27.70
   3   5  -2  329.97   25.50
   3   5  -2  345.57   28.70
  -3   5   2  367.96   28.90
  -3   5   2  374.46   26.20
   3   5  -2  396.36   37.00
   3   5  -2  308.47   25.40
  -3   5   2  319.27   23.20
   3   5  -2  328.97   21.90
  -3   5   2  339.67   28.40
   3   5  -2  338.67   25.50
  -3   5   2  307.17   28.60
  -1  -5   2  668.93   45.90
  -1  -5   2  683.43   47.00
   1  -5  -2  699.03   49.40
   1  -5  -2  718.53   49.20
  -1  -5   2  657.73   43.80
  -1  -5   2  718.23   52.49
  -1  -5   2  675.63   52.29
  -1  -5   2  669.13   48.80
   1  -5  -2  669.73   48.70
   1  -5  -2  661.13   49.30
   1  -5  -2  702.33   49.10
   1  -5  -2  732.73   42.60
   1  -5  -2  684.73   49.50
  -1  -5   2  715.33   43.90
  -1  -5   2  690.93   41.40
  -1   5   2  688.83   49.30
   1   5  -2  673.43   48.80
   1   5  -2  700.93   44.00
   1   5  -2  712.83   48.00
   1   5  -2  738.33   58.29
  -1   5   2  682.13   47.40
  -1   5   2  718.33   49.30
   1   5  -2  699.63   44.10
   1   5  -2  748.73   47.80
  -1   5   2  761.22   50.69
   1   5  -2  709.13   44.00
  -1   5   2  701.13   42.90
  -1   5   2  746.73   49.50
  -1   5   2  657.13   48.10
   1  -5   2  149.39   13.10
   1  -5   2  185.08   12.90
  -1  -5  -2  186.98   23.00
   1  -5   2  130.89   22.50
   1  -5   2  152.18   13.00
   1  -5   2  189.18   32.40
   1  -5   2  149.69   17.70
  -1  -5  -2  157.18   21.80
  -1  -5  -2  164.38   21.70
   1  -5   2  110.99   16.60
   1  -5   2  202.88   26.40
   1  -5   2  151.48   13.40
   1  -5   2  153.28   23.90
  -1  -5  -2  170.08   22.10
  -1  -5  -2  137.89   19.30
  -1  -5  -2  166.48   22.20
   1  -5   2  143.59   12.40
  -1  -5  -2  130.19   20.50
  -1   5  -2  148.79   20.90
   1   5   2  151.48   13.30
   1   5   2  149.99   20.60
   1   5   2  133.49   18.80
  -1   5  -2  151.88   17.30
   1   5   2  123.49   18.90
  -1   5  -2  134.39   18.20
  -1   5  -2  144.19   12.50
  -1   5  -2  141.49   12.40
   1   5   2  159.08   21.10
  -1   5  -2  152.28   12.80
  -1   5  -2  128.59   25.70
   1   5   2  180.18   22.60
  -1   5  -2  157.88   12.70
   1   5   2  159.98   24.30
   1   5   2  212.28   24.30
   3  -5   2  238.88   16.80
   3  -5   2  240.78   17.30
   3  -5   2  218.98   18.60
  -3  -5  -2  256.47   29.80
   3  -5   2  241.78   32.60
   3  -5   2  231.88   16.90
   3  -5   2  294.77   36.40
  -3  -5  -2  294.47   25.60
   3  -5   2  298.87   43.30
  -3  -5  -2  290.57   31.20
  -3  -5  -2  233.08   27.60
   3  -5   2  235.58   31.10
   3  -5   2  215.88   17.00
  -3  -5  -2  267.17   28.40
  -3  -5  -2  204.58   25.70
  -3  -5  -2  241.68   26.90
   3   5   2  226.98   27.10
  -3   5  -2  216.88   16.70
   3   5   2  308.37   32.50
   3   5   2  200.58   24.70
  -3   5  -2  311.77   41.60
   3   5   2  234.38   28.40
  -3   5  -2  299.37   33.80
   3   5   2  207.78   26.40
   3   5   2  218.18   25.80
  -3   5  -2  220.68   17.00
  -3   5  -2  234.68   21.90
  -3   5  -2  245.28   28.20
  -3   5  -2  233.48   17.00
   3   5   2  252.57   28.40
   3   5   2  225.78   19.20
  -3   5  -2  229.58   17.10
   5  -5   2  965.30   82.59
  -5  -5  -2  961.90   68.69
   5  -5   2 1026.80   62.39
   5  -5   2 1027.60   74.89
   5  -5   2 1044.20   62.19
  -5  -5  -2 1005.80   71.79
  -5  -5  -2 1052.59   71.59
   5  -5   2 1043.60   62.29
   5  -5   2 1074.79   76.09
  -5  -5  -2 1089.49   70.69
  -5  -5  -2 1147.09   73.39
   5  -5   2 1020.70   62.09
  -5  -5  -2  975.10   71.59
   5  -5   2 1034.30   66.79
  -5  -5  -2  985.40   71.59
   5   5   2 1058.69   72.19
  -5   5  -2 1067.49   76.09
  -5   5  -2 1080.39   62.79
   5   5   2 1136.29   73.39
   5   5   2 1031.80   71.39
  -5   5  -2 1229.88   84.99
  -5   5  -2 1061.39   62.59
   5   5   2 1001.80   71.79
  -5   5  -2  982.70   61.99
   5   5   2 1026.10   70.69
  -5   5  -2 1063.99   67.29
  -5   5  -2 1033.70   62.39
  -5   5  -2 1009.80   71.09
   5   5   2 1075.29   69.79
  -7  -5  -2  324.97   37.80
   7  -5   2  399.36   27.00
  -7  -5  -2  390.36   28.70
  -7  -5  -2  381.76   35.30
  -7  -5  -2  346.67   33.90
  -7  -5  -2  372.66   35.30
  -7  -5  -2  402.26   32.60
  -7  -5  -2  411.56   34.30
   7  -5   2  339.57   24.20
   7  -5   2  316.77   39.70
   7  -5   2  327.67   25.80
  -7  -5  -2  341.37   33.60
   7  -5   2  371.76   26.80
   7  -5   2  387.46   29.40
   7  -5   2  365.66   27.20
   7  -5   2  349.07   52.69
   7  -5   2  401.66   34.90
   7  -5   2  409.96   45.20
   7   5   2  367.36   34.90
   7   5   2  396.76   35.90
  -7   5  -2  386.56   29.20
  -7   5  -2  412.56   48.40
   7   5   2  330.07   33.40
  -7   5  -2  389.96   27.50
   7   5   2  286.77   36.10
   7   5   2  356.36   31.20
   7   5   2  378.36   33.70
  -7   5  -2  390.46   27.10
  -7   5  -2  305.57   36.90
  -7   5  -2  342.67   26.70
   7   5   2  261.47   34.30
  -9  -5  -2   98.39   17.40
  -9  -5  -2   86.19   16.80
   9  -5   2   77.29   12.70
   9  -5   2   76.59   20.40
   9  -5   2   61.39   11.40
   9  -5   2   78.99   12.00
  -9  -5  -2   55.19   15.50
   9  -5   2   84.39   12.90
  -9  -5  -2   52.79   15.00
  -9  -5  -2   54.69   15.40
   9  -5   2   73.09    8.80
  -9  -5  -2   90.89   17.10
   9  -5   2   62.99   16.00
  -9  -5  -2   65.79   16.70
  -9  -5  -2   76.99   18.00
   9  -5   2   62.49   11.70
   9  -5   2   69.09    8.70
   9  -5   2  106.69   31.30
  -9   5  -2   85.49   23.20
  -9   5  -2   54.09   11.20
  -9   5  -2   41.70   14.70
   9   5   2   86.09   19.50
   9   5   2   82.69   18.60
  -9   5  -2   62.79   11.60
  -9   5  -2   62.59   21.80
   9   5   2   98.49   19.10
   9   5   2   65.69   15.80
  -9   5  -2   69.99   11.80
  -9   5  -2   60.49   11.90
   9   5   2   52.89   15.90
   9   5   2   67.29   16.80
  -9   5  -2   32.60    8.60
  11  -5   2  119.69   11.30
 -11  -5  -2  150.88   26.40
 -11  -5  -2  123.89   23.70
  11  -5   2  118.59   24.10
  11  -5   2  162.98   21.00
 -11  -5  -2  223.58   34.50
 -11  -5  -2  134.09   20.70
  11  -5   2  119.39   17.30
 -11  -5  -2  207.58   31.90
  11  -5   2  152.68   25.70
  11  -5   2  134.19   19.10
 -11  -5  -2  167.98   25.70
 -11  -5  -2  153.58   27.20
  11  -5   2  128.09   11.90
 -11  -5  -2  174.98   27.00
 -11   5  -2  104.19   17.80
  11   5   2  108.59   21.60
  11   5   2  105.69   22.30
  11   5   2  170.58   28.10
 -11   5  -2  119.69   16.30
  11   5   2  136.09   25.30
 -11   5  -2  178.68   22.10
 -11   5  -2  125.09   24.90
 -11   5  -2   89.69   24.60
 -11   5  -2  113.29   17.60
  11   5   2   93.09   21.20
 -11   5  -2  136.79   32.50
 -11   5  -2  149.39   19.30
  11   5   2  151.48   25.60
 -13  -5  -2  122.89   27.10
 -13  -5  -2  186.98   29.30
  13  -5   2  196.58   26.10
  13  -5   2  163.78   19.40
  13  -5   2  242.68   35.30
  13  -5   2  177.38   24.20
  13  -5   2  157.58   22.30
 -13  -5  -2  159.98   28.10
 -13  -5  -2  160.88   28.70
 -13  -5  -2  220.18   34.30
 -13  -5  -2  221.08   26.80
  13  -5   2  140.29   25.80
 -13  -5  -2  265.77   35.80
  13  -5   2  187.18   24.40
  13  -5   2  165.58   14.50
 -13  -5  -2  190.78   31.00
 -13   5  -2  193.48   39.60
  13   5   2  227.78   34.70
  13   5   2  214.28   34.10
 -13   5  -2  122.59   29.30
  13   5   2  200.48   33.40
 -13   5  -2  181.88   17.30
 -13   5  -2  167.48   24.50
  13   5   2  131.59   34.10
  13   5   2  190.38   30.40
 -13   5  -2  203.58   25.70
 -13   5  -2  176.78   23.90
 -13   5  -2  174.98   31.50
 -15  -5  -2  196.08   33.80
 -15  -5  -2  171.68   32.40
  15  -5   2  196.88   27.20
 -15  -5  -2  203.48   35.30
  15  -5   2  198.88   34.00
  15  -5   2  191.78   27.40
 -15  -5  -2  175.08   33.00
  15  -5   2  186.18   16.20
 -15  -5  -2  178.98   33.60
  15  -5   2  212.68   33.00
  15  -5   2  180.88   26.40
  15  -5   2  158.98   23.80
 -15  -5  -2  224.88   28.20
 -15  -5  -2  209.98   35.10
 -15  -5  -2  205.28   32.10
 -15   5  -2  210.28   46.50
  15   5   2  253.77   38.00
  15   5   2  199.98   36.90
 -15   5  -2  221.38   27.90
 -15   5  -2  215.78   28.30
  15   5   2  264.07   39.90
 -15   5  -2  208.18   28.70
 -15   5  -2  205.68   42.70
 -15   5  -2  204.48   17.40
  15   5   2  176.58   32.80
  15   5   2  196.28   33.00
 -15   5  -2  196.48   31.20
 -15   5  -2  142.29   33.50
  15   5   2  183.28   34.30
  15   5   2  153.78   29.70
  17  -5   2  118.79   13.60
  17  -5   2  120.79   21.50
 -17  -5  -2  112.19   19.30
 -17  -5  -2  180.18   35.20
  17  -5   2   99.69   27.50
  17  -5   2  105.79   20.80
  17  -5   2   88.19   19.30
 -17  -5  -2  107.99   27.40
 -17  -5  -2   95.09   25.30
  17  -5   2   88.89   20.30
 -17  -5  -2  139.09   30.90
 -17  -5  -2   91.19   25.10
 -17   5  -2  100.09   25.00
  17   5   2  112.79   25.60
 -17   5  -2  118.09   33.80
  17   5   2   96.99   27.20
 -17   5  -2  135.29   23.80
  17   5   2  103.09   27.40
  17   5   2   98.39   25.30
  17   5   2  126.99   26.10
 -17   5  -2  123.89   22.70
  17   5   2  109.49   25.70
 -17   5  -2   76.39   28.60
  19  -5   2  104.29   22.40
 -19  -5  -2   68.89   21.60
  19  -5   2   95.59   21.50
  19  -5   2   88.99   27.40
  19  -5   2  108.89   22.20
 -19  -5  -2  133.19   29.90
 -19  -5  -2  108.79   19.10
 -19  -5  -2  104.39   26.70
  19  -5   2  102.89   21.30
  19  -5   2  118.49   13.50
 -19  -5  -2  107.99   29.40
  19   5   2  106.19   27.90
  19   5   2   82.89   24.00
  19   5   2   56.29   21.20
 -19   5  -2   94.29   31.30
 -19   5  -2   40.70   15.80
  19   5   2  120.49   30.20
 -19   5  -2   99.29   25.80
 -22  -6   2  228.58   32.60
 -22  -6   2  238.18   41.10
 -22  -6   2  245.08   35.20
 -22  -6   2  200.98   38.50
  22  -6  -2  227.78   37.60
 -22  -6   2  229.48   43.10
  22  -6  -2  181.78   32.10
 -22  -6   2  252.17   45.80
  22   6  -2  318.37   48.10
 -22   6   2  306.47   34.20
 -22   6   2  241.78   48.50
  22   6  -2  231.18   35.70
  22   6  -2  255.87   35.00
 -22   6   2  278.37   40.80
  22   6  -2  221.08   41.50
 -22   6   2  254.47   51.19
 -20  -6   2  208.68   37.60
  20  -6  -2  166.98   29.70
  20  -6  -2  185.78   32.00
  20  -6  -2  146.59   32.30
 -20  -6   2  119.99   27.90
  20  -6  -2  179.48   29.00
 -20  -6   2  172.08   27.80
 -20  -6   2  165.58   33.70
 -20  -6   2  286.77   44.70
 -20  -6   2  161.18   26.90
  20  -6  -2  163.58   34.70
 -20  -6   2  261.57   35.50
 -20   6   2  182.18   31.60
  20   6  -2  161.18   33.00
 -20   6   2  155.48   28.50
  20   6  -2  187.68   30.00
  20   6  -2  191.98   36.70
  20   6  -2  255.47   41.10
 -20   6   2  206.78   44.30
 -20   6   2  215.18   28.90
  20   6  -2  197.88   33.60
  20   6  -2  237.18   31.10
 -20   6   2  250.27   49.90
  18  -6  -2  118.59   29.20
  18  -6  -2  206.68   24.00
  18  -6  -2  149.19   25.10
 -18  -6   2  198.08   28.20
  18  -6  -2  187.08   29.00
 -18  -6   2  117.79   28.50
  18  -6  -2  147.39   28.20
 -18  -6   2  179.88   28.60
 -18  -6   2  200.08   29.80
 -18  -6   2  171.88   30.90
  18  -6  -2  159.38   27.30
  18  -6  -2  196.18   30.60
  18  -6  -2  148.29   26.90
 -18  -6   2  181.68   33.40
 -18  -6   2  206.28   38.80
 -18  -6   2  186.38   32.30
 -18   6   2  188.68   30.10
  18   6  -2  166.98   29.50
 -18   6   2  213.48   27.30
  18   6  -2  161.98   36.50
  18   6  -2  201.58   34.50
  18   6  -2  148.79   29.40
  18   6  -2  197.88   29.20
 -18   6   2  161.48   28.80
 -18   6   2  181.58   29.20
  18   6  -2  189.88   37.10
  18   6  -2  188.18   26.20
 -18   6   2  139.19   35.90
 -18   6   2  220.68   44.40
 -16  -6   2  266.17   31.50
 -16  -6   2  198.18   33.00
 -16  -6   2  228.38   35.90
  16  -6  -2  248.88   33.50
 -16  -6   2  243.98   38.10
 -16  -6   2  208.68   34.90
 -16  -6   2  210.18   30.90
  16  -6  -2  350.56   42.40
 -16  -6   2  229.38   32.40
 -16  -6   2  201.58   34.00
  16  -6  -2  233.98   27.00
  16  -6  -2  231.98   31.60
  16  -6  -2  295.67   33.30
  16   6  -2  212.28   34.30
  16   6  -2  268.27   39.60
 -16   6   2  229.88   29.10
 -16   6   2  209.98   31.30
  16   6  -2  344.47   44.80
  16   6  -2  254.67   31.00
 -16   6   2  216.38   39.30
 -16   6   2  228.78   43.60
 -16   6   2  217.88   37.60
  16   6  -2  230.88   34.80
  16   6  -2  181.28   28.10
  16   6  -2  232.48   37.00
 -14  -6   2  168.78   28.70
  14  -6  -2  124.69   21.90
  14  -6  -2  114.89   20.70
 -14  -6   2  157.98   26.10
 -14  -6   2  129.39   23.90
  14  -6  -2  126.09   19.40
 -14  -6   2   88.39   22.40
  14  -6  -2  133.79   21.50
  14  -6  -2  151.58   23.90
 -14  -6   2  165.48   28.70
  14  -6  -2  139.89   22.80
 -14  -6   2  127.09   24.50
 -14  -6   2   93.09   21.60
  14  -6  -2  163.58   26.30
 -14   6   2  143.59   29.10
  14   6  -2  116.49   23.00
 -14   6   2  129.69   22.80
  14   6  -2  176.38   30.60
 -14   6   2  128.19   21.00
  14   6  -2  108.79   24.10
 -14   6   2  131.49   35.00
 -14   6   2  101.49   20.10
  14   6  -2  126.99   24.70
[truncated: 7,247,636 more chars]
